# Supplementary material for: A second polymorph of (2E)-1-(4-fluoro­phen­yl)-3-(3,4,5-trimethoxy­phen­yl)prop-2-en-1-one
Source: Acta Crystallogr Sect E Struct Rep Online. 2009 Jul 25;65(Pt 8):o1965–6. doi: 10.1107/S1600536809028517 (PMC2977262; doi:10.1107/S1600536809028517)
Supplement: Supplementary file 1 [file e-65-o1965-sup1.cif]

##############################################################################
###                                                                        ###
###        Electronic paper (Acta Crystallographica Section E)             ###
###                                                                        ###
##############################################################################
#                                                                            #
# This CIF contains the data in a paper accepted for publication in Acta     #
# Crystallographica Section E. It conforms to the requirements of Notes      #
# for Authors for Section E, and has been peer reviewed under the auspices   #
# of the IUCr Commission on Journals.                                        #
#                                                                            #
# Full details of the Crystallographic Information File format               #
# are given in the paper "The Crystallographic Information File (CIF):       #
# a New Standard Archive File for Crystallography" by S. R. Hall, F. H.      #
# Allen and I. D. Brown [Acta Cryst. (1991), A47, 655-685].                  #
#                                                                            #
# The current version of the core CIF dictionary is obtainable from          #
# ftp://ftp.iucr.org/pub/cif_core.dic. The current version number is 2.4.    #
#                                                                            #
# Software is freely available for graphical display of the structure(s) in  #
# this CIF.  For information consult the CIF home page http://www.iucr.org/  #
# cif/home.html                                                              #
#                                                                            #
# This file may be used for bona fide research purposes within the           #
# scientific community so long as proper attribution is given to the journal # 
# article from which it was obtained.                                        #
#                                                                            #
##############################################################################
                                             
data_global
_audit_creation_method     SHELXL-97
_journal_date_recd_electronic     2009-06-11
_journal_date_accepted     2009-07-19
_journal_name_full     'Acta Crystallographica, Section E'
_journal_year     2009
_journal_volume     65
_journal_issue      8
_journal_page_first     o1965
_journal_page_last     o1966
_journal_paper_category     QO
_journal_coeditor_code     SJ2632
_publ_contact_author_name     'Butcher, Ray J.'
_publ_contact_author_address
;
Department of Chemistry
Howard University
525 College Street NW
Washington DC 20059, USA
;
_publ_contact_author_email     rbutcher99@yahoo.com
_publ_contact_author_fax     ?
_publ_contact_author_phone     '703 585-6631'
_publ_section_title
;
A second polymorph of
(2<i>E</i>)-1-(4-fluorophenyl)-3-(3,4,5-trimethoxyphenyl)prop-2-en-1-one
;
loop_
    _publ_author_name
    _publ_author_address
    'Jasinski, Jerry P.'
;
Department of Chemistry
Keene State College
229 Main Street
Keene, NH 03435-2001, USA
;
    'Butcher, Ray J.'
;
Department of Chemistry
Howard University
525 College Street NW
Washington DC 20059, USA
;
    'Veena, K.'
;
Department of Studies in Chemistry
Mangalore University
Mangalagangotri 574 199, India
;
    'Narayana, B.'
;
Department of Studies in Chemistry
Mangalore University
Mangalagangotri 574 199, India
;
    'Yathirajan, H. S.'
;
Department of Studies in Chemistry
University of Mysore
Manasagangotri, Mysore 570 006, India
;
data_I
_chemical_name_systematic
;
(2<i>E</i>)-1-(4-fluorophenyl)-3-(3,4,5-trimethoxyphenyl)prop-2-en-1-one
;
_chemical_name_common     ?
_chemical_formula_moiety     'C18 H17 F O4'
_chemical_formula_sum     'C18 H17 F O4'
_chemical_formula_iupac     'C18 H17 F O4'
_chemical_formula_weight     316.32
_chemical_melting_point     ?
_symmetry_cell_setting     monoclinic
_symmetry_space_group_name_H-M     'P 21/c'
_symmetry_space_group_name_Hall     '-P 2ybc'
loop_
    _symmetry_equiv_pos_as_xyz
    'x, y, z'
    '-x, y+1/2, -z+1/2'
    '-x, -y, -z'
    'x, -y-1/2, z-1/2'
_cell_length_a     12.4250(2)
_cell_length_b     8.62800(10)
_cell_length_c     14.9038(2)
_cell_angle_alpha     90.00
_cell_angle_beta     98.3217(12)
_cell_angle_gamma     90.00
_cell_volume     1580.91(4)
_cell_formula_units_Z     4
_cell_measurement_reflns_used     4493
_cell_measurement_theta_min     4.3281
_cell_measurement_theta_max     77.2678
_cell_measurement_temperature     295(2)
_exptl_crystal_description     prism
_exptl_crystal_colour     colorless
_exptl_crystal_size_max     0.47
_exptl_crystal_size_mid     0.40
_exptl_crystal_size_min     0.22
_exptl_crystal_density_diffrn     1.329
_exptl_crystal_density_meas     ?
_exptl_crystal_density_method     'not measured'
_exptl_crystal_F_000     664
_exptl_absorpt_coefficient_mu     0.846
_exptl_absorpt_correction_type     multi-scan
_exptl_absorpt_process_details     '(CrysAlis RED; Oxford Diffraction, 2007)'
_exptl_absorpt_correction_T_min     0.557
_exptl_absorpt_correction_T_max     0.830
_exptl_special_details
;
;
_diffrn_ambient_temperature     295(2)
_diffrn_radiation_type     CuK\a
_diffrn_radiation_wavelength     1.54184
_diffrn_radiation_source     'fine-focus sealed tube'
_diffrn_radiation_monochromator     graphite
_diffrn_measurement_device_type     'Oxford Diffraction Gemini R'
_diffrn_measurement_method     '\f and \w'
_diffrn_detector_area_resol_mean     10.5081
_diffrn_reflns_number     8137
_diffrn_reflns_av_R_equivalents     0.0181
_diffrn_reflns_av_sigmaI/netI     0.0158
_diffrn_reflns_theta_min     5.94
_diffrn_reflns_theta_max     77.89
_diffrn_reflns_theta_full     67.50
_diffrn_measured_fraction_theta_max     0.955
_diffrn_measured_fraction_theta_full     0.984
_diffrn_reflns_limit_h_min     -14
_diffrn_reflns_limit_h_max     15
_diffrn_reflns_limit_k_min     -10
_diffrn_reflns_limit_k_max     9
_diffrn_reflns_limit_l_min     -18
_diffrn_reflns_limit_l_max     18
_diffrn_standards_number     0
_diffrn_standards_interval_count     ?
_diffrn_standards_interval_time     ?
_diffrn_standards_decay_%     ?
_refine_special_details
;
Refinement of <i>F</i>^2^ against ALL reflections. The weighted <i>R</i>-factor
<i>wR</i> and goodness of fit <i>S</i> are based on <i>F</i>^2^, conventional
<i>R</i>-factors <i>R</i> are based on <i>F</i>, with <i>F</i> set to zero for
negative <i>F</i>^2^. The threshold expression of <i>F</i>^2^ >
\s(<i>F</i>^2^) is used only for calculating <i>R</i>-factors(gt) <i>etc</i>.
and is not relevant to the choice of reflections for refinement.
<i>R</i>-factors based on <i>F</i>^2^ are statistically about twice as large
as those based on <i>F</i>, and <i>R</i>- factors based on ALL data will be
even larger.
;
_reflns_number_total     3216
_reflns_number_gt     2396
_reflns_threshold_expression     I>2\s(I)
_refine_ls_structure_factor_coef     Fsqd
_refine_ls_matrix_type     full
_refine_ls_R_factor_all     0.0535
_refine_ls_R_factor_gt     0.0402
_refine_ls_wR_factor_gt     0.1171
_refine_ls_wR_factor_ref     0.1260
_refine_ls_goodness_of_fit_ref     1.096
_refine_ls_restrained_S_all     1.096
_refine_ls_number_reflns     3216
_refine_ls_number_parameters     211
_refine_ls_number_restraints     0
_refine_ls_hydrogen_treatment     constr
_refine_ls_weighting_scheme     calc
_refine_ls_weighting_details
         'calc w=1/[\s^2^(Fo^2^)+(0.0683P)^2^+0.1035P] where P=(Fo^2^+2Fc^2^)/3'
_atom_sites_solution_hydrogens     geom
_atom_sites_solution_primary     direct
_atom_sites_solution_secondary     difmap
_refine_ls_shift/su_max     ?
_refine_ls_shift/su_max_lt     0.001
_refine_ls_shift/su_mean     0.000
_refine_diff_density_max     0.126
_refine_diff_density_min     -0.176
_refine_ls_extinction_method     none
_refine_ls_extinction_coef     ?
loop_
    _atom_type_symbol
    _atom_type_description
    _atom_type_scat_dispersion_real
    _atom_type_scat_dispersion_imag
    _atom_type_scat_source
    'C' 'C' 0.0181 0.0091
                         'International Tables Vol C Tables 4.2.6.8 and 6.1.1.4'
    'H' 'H' 0.0000 0.0000
                         'International Tables Vol C Tables 4.2.6.8 and 6.1.1.4'
    'O' 'O' 0.0492 0.0322
                         'International Tables Vol C Tables 4.2.6.8 and 6.1.1.4'
    'F' 'F' 0.0727 0.0534
                         'International Tables Vol C Tables 4.2.6.8 and 6.1.1.4'
_computing_data_collection     '<i>CrysAlis Pro</i> (Oxford Diffraction, 2007)'
_computing_cell_refinement     '<i>CrysAlis RED</i> (Oxford Diffraction, 2007)'
_computing_data_reduction     '<i>CrysAlis RED</i> (Oxford Diffraction, 2007)'
_computing_structure_solution     '<i>SHELXS97</i> (Sheldrick, 2008)'
_computing_structure_refinement     '<i>SHELXL97</i> (Sheldrick, 2008)'
_computing_molecular_graphics     '<i>SHELXTL</i> (Sheldrick, 2008)'
_computing_publication_material     '<i>SHELXTL</i> (Sheldrick, 2008)'
loop_
    _atom_site_type_symbol
    _atom_site_label
    _atom_site_fract_x
    _atom_site_fract_y
    _atom_site_fract_z
    _atom_site_U_iso_or_equiv
    _atom_site_adp_type
    _atom_site_calc_flag
    _atom_site_refinement_flags
    _atom_site_occupancy
    _atom_site_disorder_assembly
    _atom_site_disorder_group
    O O4 0.54332(9) 0.78663(17) 0.56646(8) 0.0813(4) Uani d . 1 . .
    F F 0.12194(11) 0.38071(16) -0.04098(8) 0.0982(4) Uani d . 1 . .
    O O1 0.01131(9) 0.41222(15) 0.35678(8) 0.0737(3) Uani d . 1 . .
    O O2 0.33800(9) 0.64264(16) 0.79007(7) 0.0751(3) Uani d . 1 . .
    O O3 0.51516(9) 0.76879(15) 0.74012(8) 0.0716(3) Uani d . 1 . .
    C C1 0.10184(11) 0.43862(16) 0.22896(11) 0.0576(3) Uani d . 1 . .
    C C2 0.16144(13) 0.54012(19) 0.18363(12) 0.0684(4) Uani d . 1 . .
    H H2A 0.1980 0.6219 0.2152 0.082 Uiso calc R 1 . .
    C C3 0.16769(15) 0.5225(2) 0.09261(12) 0.0745(4) Uani d . 1 . .
    H H3A 0.2071 0.5920 0.0625 0.089 Uiso calc R 1 . .
    C C4 0.11452(13) 0.4002(2) 0.04776(12) 0.0698(4) Uani d . 1 . .
    C C5 0.05441(14) 0.2970(2) 0.08954(14) 0.0765(5) Uani d . 1 . .
    H H5A 0.0189 0.2149 0.0574 0.092 Uiso calc R 1 . .
    C C6 0.04768(13) 0.31760(19) 0.17996(13) 0.0695(4) Uani d . 1 . .
    H H6A 0.0061 0.2493 0.2090 0.083 Uiso calc R 1 . .
    C C7 0.09279(11) 0.45582(16) 0.32705(11) 0.0591(3) Uani d . 1 . .
    C C8 0.18590(12) 0.52523(19) 0.38636(11) 0.0633(4) Uani d . 1 . .
    H H8A 0.2441 0.5643 0.3605 0.076 Uiso calc R 1 . .
    C C9 0.18866(11) 0.53327(18) 0.47527(11) 0.0612(4) Uani d . 1 . .
    H H9A 0.1275 0.4964 0.4978 0.073 Uiso calc R 1 . .
    C C10 0.27643(11) 0.59319(17) 0.54241(10) 0.0572(3) Uani d . 1 . .
    C C11 0.26418(11) 0.58419(18) 0.63367(10) 0.0605(4) Uani d . 1 . .
    H H11A 0.2019 0.5398 0.6505 0.073 Uiso calc R 1 . .
    C C12 0.34453(11) 0.64123(18) 0.69953(10) 0.0587(3) Uani d . 1 . .
    C C13 0.43756(12) 0.70811(18) 0.67455(10) 0.0591(3) Uani d . 1 . .
    C C14 0.44971(11) 0.71778(19) 0.58304(10) 0.0611(4) Uani d . 1 . .
    C C15 0.36992(12) 0.66065(19) 0.51690(10) 0.0611(4) Uani d . 1 . .
    H H15A 0.3783 0.6670 0.4560 0.073 Uiso calc R 1 . .
    C C16 0.25626(17) 0.5508(3) 0.82150(13) 0.0855(5) Uani d . 1 . .
    H H16A 0.1858 0.5875 0.7950 0.128 Uiso calc R 1 . .
    H H16B 0.2630 0.5581 0.8863 0.128 Uiso calc R 1 . .
    H H16C 0.2647 0.4448 0.8044 0.128 Uiso calc R 1 . .
    C C17 0.60831(14) 0.6733(3) 0.75995(13) 0.0836(5) Uani d . 1 . .
    H H17A 0.5874 0.5746 0.7817 0.125 Uiso calc R 1 . .
    H H17B 0.6597 0.7219 0.8056 0.125 Uiso calc R 1 . .
    H H17C 0.6410 0.6586 0.7060 0.125 Uiso calc R 1 . .
    C C18 0.56292(15) 0.7943(3) 0.47481(13) 0.0864(6) Uani d . 1 . .
    H H18A 0.5608 0.6918 0.4496 0.130 Uiso calc R 1 . .
    H H18B 0.6332 0.8392 0.4727 0.130 Uiso calc R 1 . .
    H H18C 0.5080 0.8571 0.4403 0.130 Uiso calc R 1 . .
loop_
    _atom_site_aniso_label
    _atom_site_aniso_U_11
    _atom_site_aniso_U_22
    _atom_site_aniso_U_33
    _atom_site_aniso_U_12
    _atom_site_aniso_U_13
    _atom_site_aniso_U_23
    O4 0.0623(7) 0.1152(10) 0.0677(7) -0.0271(7) 0.0134(5) -0.0012(6)
    F 0.1049(8) 0.1062(9) 0.0868(7) -0.0161(7) 0.0246(6) -0.0256(6)
    O1 0.0523(6) 0.0813(8) 0.0886(8) -0.0117(5) 0.0137(5) 0.0053(6)
    O2 0.0684(7) 0.0970(8) 0.0630(6) -0.0017(6) 0.0201(5) 0.0015(6)
    O3 0.0601(6) 0.0861(8) 0.0679(6) -0.0012(5) 0.0075(5) -0.0097(5)
    C1 0.0414(6) 0.0491(7) 0.0814(9) -0.0007(6) 0.0063(6) -0.0042(6)
    C2 0.0646(9) 0.0594(9) 0.0810(10) -0.0177(7) 0.0099(7) -0.0098(7)
    C3 0.0732(10) 0.0666(10) 0.0854(11) -0.0157(8) 0.0173(8) -0.0035(8)
    C4 0.0600(8) 0.0715(10) 0.0785(10) -0.0014(7) 0.0121(7) -0.0144(8)
    C5 0.0625(9) 0.0657(10) 0.1020(13) -0.0142(8) 0.0148(8) -0.0260(9)
    C6 0.0559(8) 0.0569(8) 0.0981(12) -0.0121(7) 0.0188(8) -0.0114(8)
    C7 0.0456(7) 0.0498(7) 0.0817(9) 0.0004(6) 0.0092(6) 0.0014(6)
    C8 0.0479(7) 0.0645(9) 0.0787(10) -0.0036(6) 0.0135(6) -0.0061(7)
    C9 0.0474(7) 0.0602(8) 0.0763(9) 0.0007(6) 0.0098(6) 0.0070(7)
    C10 0.0474(7) 0.0563(8) 0.0683(8) 0.0046(6) 0.0094(6) 0.0031(6)
    C11 0.0493(7) 0.0617(8) 0.0728(9) 0.0039(6) 0.0167(6) 0.0076(7)
    C12 0.0522(7) 0.0622(8) 0.0633(8) 0.0106(6) 0.0137(6) 0.0038(6)
    C13 0.0511(7) 0.0624(8) 0.0645(8) 0.0053(6) 0.0103(6) -0.0023(6)
    C14 0.0486(7) 0.0690(9) 0.0670(9) -0.0016(6) 0.0128(6) 0.0014(7)
    C15 0.0527(7) 0.0716(9) 0.0600(8) 0.0002(7) 0.0113(6) 0.0022(7)
    C16 0.0891(12) 0.0958(13) 0.0777(11) -0.0033(10) 0.0325(9) 0.0095(9)
    C17 0.0593(9) 0.1147(15) 0.0747(11) 0.0075(10) 0.0026(8) -0.0003(10)
    C18 0.0681(10) 0.1196(16) 0.0749(11) -0.0239(11) 0.0224(8) 0.0043(10)
_geom_special_details
;
All e.s.d.'s (except the e.s.d. in the dihedral angle between two l.s. planes)
are estimated using the full covariance matrix. The cell e.s.d.'s are taken
into account individually in the estimation of e.s.d.'s in distances, angles
and torsion angles; correlations between e.s.d.'s in cell parameters are only
used when they are defined by crystal symmetry. An approximate (isotropic)
treatment of cell e.s.d.'s is used for estimating e.s.d.'s involving l.s.
planes.
;
loop_
    _geom_bond_atom_site_label_1
    _geom_bond_atom_site_label_2
    _geom_bond_site_symmetry_2
    _geom_bond_distance
    _geom_bond_publ_flag
    O4 C14 . 1.3602(18) ?
    O4 C18 . 1.423(2) ?
    F C4 . 1.350(2) ?
    O1 C7 . 1.2218(18) ?
    O2 C12 . 1.3635(18) ?
    O2 C16 . 1.420(2) ?
    O3 C13 . 1.3734(19) ?
    O3 C17 . 1.417(2) ?
    C1 C2 . 1.384(2) ?
    C1 C6 . 1.391(2) ?
    C1 C7 . 1.490(2) ?
    C2 C3 . 1.378(2) ?
    C2 H2A . 0.9300 ?
    C3 C4 . 1.367(2) ?
    C3 H3A . 0.9300 ?
    C4 C5 . 1.368(3) ?
    C5 C6 . 1.374(3) ?
    C5 H5A . 0.9300 ?
    C6 H6A . 0.9300 ?
    C7 C8 . 1.477(2) ?
    C8 C9 . 1.322(2) ?
    C8 H8A . 0.9300 ?
    C9 C10 . 1.463(2) ?
    C9 H9A . 0.9300 ?
    C10 C11 . 1.393(2) ?
    C10 C15 . 1.400(2) ?
    C11 C12 . 1.385(2) ?
    C11 H11A . 0.9300 ?
    C12 C13 . 1.390(2) ?
    C13 C14 . 1.396(2) ?
    C14 C15 . 1.384(2) ?
    C15 H15A . 0.9300 ?
    C16 H16A . 0.9600 ?
    C16 H16B . 0.9600 ?
    C16 H16C . 0.9600 ?
    C17 H17A . 0.9600 ?
    C17 H17B . 0.9600 ?
    C17 H17C . 0.9600 ?
    C18 H18A . 0.9600 ?
    C18 H18B . 0.9600 ?
    C18 H18C . 0.9600 ?
loop_
    _geom_angle_atom_site_label_1
    _geom_angle_atom_site_label_2
    _geom_angle_atom_site_label_3
    _geom_angle_site_symmetry_1
    _geom_angle_site_symmetry_3
    _geom_angle
    _geom_angle_publ_flag
    C14 O4 C18 . . 117.66(13) ?
    C12 O2 C16 . . 117.99(14) ?
    C13 O3 C17 . . 113.25(13) ?
    C2 C1 C6 . . 118.10(15) ?
    C2 C1 C7 . . 122.51(13) ?
    C6 C1 C7 . . 119.38(13) ?
    C3 C2 C1 . . 121.37(15) ?
    C3 C2 H2A . . 119.3 ?
    C1 C2 H2A . . 119.3 ?
    C4 C3 C2 . . 118.33(16) ?
    C4 C3 H3A . . 120.8 ?
    C2 C3 H3A . . 120.8 ?
    F C4 C3 . . 118.60(16) ?
    F C4 C5 . . 118.96(15) ?
    C3 C4 C5 . . 122.45(16) ?
    C4 C5 C6 . . 118.50(15) ?
    C4 C5 H5A . . 120.8 ?
    C6 C5 H5A . . 120.8 ?
    C5 C6 C1 . . 121.24(15) ?
    C5 C6 H6A . . 119.4 ?
    C1 C6 H6A . . 119.4 ?
    O1 C7 C8 . . 121.74(15) ?
    O1 C7 C1 . . 120.62(13) ?
    C8 C7 C1 . . 117.64(12) ?
    C9 C8 C7 . . 121.69(14) ?
    C9 C8 H8A . . 119.2 ?
    C7 C8 H8A . . 119.2 ?
    C8 C9 C10 . . 127.76(14) ?
    C8 C9 H9A . . 116.1 ?
    C10 C9 H9A . . 116.1 ?
    C11 C10 C15 . . 120.04(13) ?
    C11 C10 C9 . . 118.17(13) ?
    C15 C10 C9 . . 121.77(13) ?
    C12 C11 C10 . . 120.19(13) ?
    C12 C11 H11A . . 119.9 ?
    C10 C11 H11A . . 119.9 ?
    O2 C12 C11 . . 124.36(13) ?
    O2 C12 C13 . . 115.61(13) ?
    C11 C12 C13 . . 119.98(13) ?
    O3 C13 C12 . . 119.54(13) ?
    O3 C13 C14 . . 120.55(13) ?
    C12 C13 C14 . . 119.88(14) ?
    O4 C14 C15 . . 124.71(14) ?
    O4 C14 C13 . . 114.82(13) ?
    C15 C14 C13 . . 120.47(13) ?
    C14 C15 C10 . . 119.45(14) ?
    C14 C15 H15A . . 120.3 ?
    C10 C15 H15A . . 120.3 ?
    O2 C16 H16A . . 109.5 ?
    O2 C16 H16B . . 109.5 ?
    H16A C16 H16B . . 109.5 ?
    O2 C16 H16C . . 109.5 ?
    H16A C16 H16C . . 109.5 ?
    H16B C16 H16C . . 109.5 ?
    O3 C17 H17A . . 109.5 ?
    O3 C17 H17B . . 109.5 ?
    H17A C17 H17B . . 109.5 ?
    O3 C17 H17C . . 109.5 ?
    H17A C17 H17C . . 109.5 ?
    H17B C17 H17C . . 109.5 ?
    O4 C18 H18A . . 109.5 ?
    O4 C18 H18B . . 109.5 ?
    H18A C18 H18B . . 109.5 ?
    O4 C18 H18C . . 109.5 ?
    H18A C18 H18C . . 109.5 ?
    H18B C18 H18C . . 109.5 ?
loop_
    _geom_torsion_atom_site_label_1
    _geom_torsion_atom_site_label_2
    _geom_torsion_atom_site_label_3
    _geom_torsion_atom_site_label_4
    _geom_torsion_site_symmetry_1
    _geom_torsion_site_symmetry_2
    _geom_torsion_site_symmetry_3
    _geom_torsion_site_symmetry_4
    _geom_torsion
    _geom_torsion_publ_flag
    C6 C1 C2 C3 . . . . -0.2(2) ?
    C7 C1 C2 C3 . . . . -179.40(14) ?
    C1 C2 C3 C4 . . . . -0.9(3) ?
    C2 C3 C4 F . . . . -178.84(16) ?
    C2 C3 C4 C5 . . . . 1.0(3) ?
    F C4 C5 C6 . . . . 179.78(15) ?
    C3 C4 C5 C6 . . . . -0.1(3) ?
    C4 C5 C6 C1 . . . . -1.0(3) ?
    C2 C1 C6 C5 . . . . 1.2(2) ?
    C7 C1 C6 C5 . . . . -179.61(15) ?
    C2 C1 C7 O1 . . . . 149.90(16) ?
    C6 C1 C7 O1 . . . . -29.3(2) ?
    C2 C1 C7 C8 . . . . -30.8(2) ?
    C6 C1 C7 C8 . . . . 150.00(14) ?
    O1 C7 C8 C9 . . . . 4.9(2) ?
    C1 C7 C8 C9 . . . . -174.35(14) ?
    C7 C8 C9 C10 . . . . 177.60(14) ?
    C8 C9 C10 C11 . . . . -177.15(15) ?
    C8 C9 C10 C15 . . . . 4.0(2) ?
    C15 C10 C11 C12 . . . . -0.3(2) ?
    C9 C10 C11 C12 . . . . -179.18(14) ?
    C16 O2 C12 C11 . . . . 14.4(2) ?
    C16 O2 C12 C13 . . . . -168.15(15) ?
    C10 C11 C12 O2 . . . . 177.51(14) ?
    C10 C11 C12 C13 . . . . 0.2(2) ?
    C17 O3 C13 C12 . . . . 104.04(17) ?
    C17 O3 C13 C14 . . . . -78.13(19) ?
    O2 C12 C13 O3 . . . . 0.4(2) ?
    C11 C12 C13 O3 . . . . 177.92(13) ?
    O2 C12 C13 C14 . . . . -177.47(13) ?
    C11 C12 C13 C14 . . . . 0.1(2) ?
    C18 O4 C14 C15 . . . . -2.9(3) ?
    C18 O4 C14 C13 . . . . 177.40(16) ?
    O3 C13 C14 O4 . . . . 1.6(2) ?
    C12 C13 C14 O4 . . . . 179.41(14) ?
    O3 C13 C14 C15 . . . . -178.09(15) ?
    C12 C13 C14 C15 . . . . -0.3(2) ?
    O4 C14 C15 C10 . . . . -179.47(15) ?
    C13 C14 C15 C10 . . . . 0.2(2) ?
    C11 C10 C15 C14 . . . . 0.1(2) ?
    C9 C10 C15 C14 . . . . 178.96(14) ?
loop_
    _geom_hbond_atom_site_label_D
    _geom_hbond_atom_site_label_H
    _geom_hbond_atom_site_label_A
    _geom_hbond_site_symmetry_A
    _geom_hbond_distance_DH
    _geom_hbond_distance_HA
    _geom_hbond_distance_DA
    _geom_hbond_angle_DHA
    C3 H3A Cg2 4_575 0.93 2.91 3.6571(19) 138.0
