# Supplementary material for: A second polymorph of (2E)-1-(4-fluoro­phen­yl)-3-(3,4,5-trimethoxy­phen­yl)prop-2-en-1-one
Source: Acta Crystallogr Sect E Struct Rep Online. 2009 Jul 25;65(Pt 8):o1965–6. doi: 10.1107/S1600536809028517 (PMC2977262; doi:10.1107/S1600536809028517)
Supplement: Supplementary file 2 [file e-65-o1965-Isup2.hkl]

# 
# h,k,l, Fc-squared, Fo-squared, sigma(Fo-squared) and status flag 
# 
data_I
_shelx_title ' hsy724 in P2(1)/c' 
_shelx_refln_list_code          4 
_shelx_F_calc_maximum      124.77 
_exptl_crystal_F_000       664.00 
_reflns_d_resolution_high  0.7885 
 
loop_ 
 _symmetry_equiv_pos_as_xyz 
 'x, y, z' 
 '-x, y+1/2, -z+1/2' 
 '-x, -y, -z' 
 'x, -y-1/2, z-1/2' 
 
_cell_length_a    12.4250 
_cell_length_b     8.6280 
_cell_length_c    14.9038 
_cell_angle_alpha  90.000 
_cell_angle_beta   98.322 
_cell_angle_gamma  90.000 
 
_shelx_F_squared_multiplier     1.000 
 
loop_ 
 _refln_index_h 
 _refln_index_k 
 _refln_index_l 
 _refln_F_squared_calc 
 _refln_F_squared_meas 
 _refln_F_squared_sigma 
 _refln_observed_status 
   2   0   0     1867.47     1846.48      7.11 o 
   3   0   0     2140.79     1929.62      9.07 o 
   4   0   0      398.20      412.29      5.14 o 
   5   0   0       63.46       55.82      1.24 o 
   6   0   0      147.24      147.17      3.40 o 
   7   0   0      100.17      101.18      2.70 o 
   8   0   0        4.61        5.14      2.61 o 
   9   0   0      104.12       94.80      4.75 o 
  10   0   0       87.67       97.17      3.10 o 
  11   0   0      742.73      766.75     26.27 o 
  12   0   0        0.56        0.95      0.86 o 
  13   0   0      110.12      113.74      1.83 o 
  14   0   0       35.14       41.27      1.24 o 
  15   0   0        0.08        0.84      0.82 o 
   1   1   0      812.85      818.65      4.02 o 
   2   1   0     5861.58     5440.35     44.63 o 
   3   1   0    10708.72     9627.26    279.09 o 
   4   1   0       18.26       25.65      0.82 o 
   5   1   0     2069.52     2001.99     14.15 o 
   6   1   0      149.23      129.80      1.28 o 
   7   1   0        1.91        1.50      0.84 o 
   8   1   0        1.10        0.93      1.44 o 
   9   1   0       21.34       22.06      2.72 o 
  10   1   0        9.57       10.59      0.64 o 
  11   1   0      287.81      280.82      6.42 o 
  12   1   0      122.59      114.19      1.35 o 
  13   1   0       18.33       17.17      0.72 o 
  14   1   0        2.16        1.42      0.56 o 
  15   1   0        2.14        1.88      0.45 o 
   0   2   0        1.47        0.85      1.30 o 
   3   2   0     1133.11     1142.29      4.70 o 
   4   2   0      333.89      344.60     10.91 o 
   5   2   0       65.16       67.07      1.27 o 
   6   2   0       63.65       54.30      1.51 o 
   7   2   0       80.91       89.10      1.77 o 
   8   2   0      137.90      142.67      2.17 o 
   9   2   0       66.43       73.56      8.51 o 
  10   2   0      477.98      491.10      6.33 o 
  11   2   0      169.32      163.16      1.20 o 
  12   2   0      163.89      168.60      1.48 o 
  13   2   0       20.53       22.09      0.74 o 
  14   2   0       27.01       30.61      0.64 o 
  15   2   0        0.00        0.32      0.72 o 
   1   3   0     3222.83     3104.07      7.41 o 
   2   3   0     1794.43     1828.53     12.14 o 
   3   3   0     3572.75     3558.72      7.12 o 
   4   3   0      315.33      285.29      3.24 o 
   5   3   0      225.05      214.97      2.38 o 
   6   3   0      171.11      149.71      2.06 o 
   7   3   0      722.44      746.48      4.30 o 
   8   3   0      145.45      128.08      4.52 o 
   9   3   0       61.56       62.61      1.18 o 
  10   3   0      422.98      439.68      2.08 o 
  11   3   0      131.69      142.11      1.36 o 
  12   3   0       26.29       24.97      0.76 o 
  13   3   0        2.53        2.54      0.61 o 
  14   3   0       88.92      100.51      0.95 o 
   0   4   0        4.65        4.74      1.25 o 
   1   4   0      289.82      292.09      1.57 o 
   2   4   0      554.07      530.11      2.90 o 
   3   4   0     3760.76     3706.97     12.89 o 
   4   4   0      614.40      605.48      3.42 o 
   5   4   0      204.64      185.77      2.50 o 
   6   4   0        1.17        1.22      1.82 o 
   7   4   0        1.82        0.86      1.37 o 
   8   4   0      706.60      729.15     13.65 o 
   9   4   0       60.34       53.30      1.67 o 
  10   4   0        0.12       -0.58      1.31 o 
  11   4   0       25.24       28.81      1.31 o 
  12   4   0        5.06        6.65      0.83 o 
  13   4   0       13.40       12.35      1.05 o 
  14   4   0        3.74        3.64      0.85 o 
   1   5   0      125.55      107.74      2.76 o 
   2   5   0      695.15      685.56     10.67 o 
   3   5   0      586.04      572.83      3.64 o 
   4   5   0      841.80      813.08      8.78 o 
   5   5   0       38.73       41.76      1.53 o 
   6   5   0        1.90        2.28      1.56 o 
   7   5   0       50.21       45.47      1.01 o 
   8   5   0      583.88      607.98      2.97 o 
   9   5   0        0.92        1.20      0.94 o 
  10   5   0       11.95       12.73      0.96 o 
  11   5   0        3.13        1.62      0.85 o 
  12   5   0        3.28        3.06      1.07 o 
  13   5   0        2.19        2.76      0.93 o 
   0   6   0       58.34       52.38      4.20 o 
   1   6   0       55.74       48.43      2.82 o 
   2   6   0       35.07       31.03      3.80 o 
   3   6   0       26.98       24.25      2.91 o 
   4   6   0      340.45      362.97      7.16 o 
   5   6   0      292.42      289.50      3.66 o 
   6   6   0      144.73      151.08      5.11 o 
   7   6   0      204.95      235.58      1.99 o 
   8   6   0      114.46      126.39      6.76 o 
   9   6   0       43.20       48.14      1.38 o 
  10   6   0       24.54       27.44      0.92 o 
  11   6   0       13.14       13.34      0.77 o 
  12   6   0        5.39        6.48      0.90 o 
   1   7   0       73.99       71.52      0.92 o 
   2   7   0       69.47       77.58      1.11 o 
   3   7   0        2.94        3.14      0.92 o 
   4   7   0      312.88      290.84      3.48 o 
   5   7   0      197.53      217.49      2.56 o 
   6   7   0        2.01        1.58      1.42 o 
   7   7   0       32.58       37.21      1.10 o 
   8   7   0        1.98        0.52      0.90 o 
   9   7   0        0.76        1.11      1.22 o 
  10   7   0        0.00       -0.47      1.09 o 
   0   8   0       76.00       76.43      1.62 o 
   1   8   0       41.98       39.36      0.84 o 
   2   8   0       31.30       29.52      0.84 o 
   3   8   0        4.04        4.83      0.91 o 
   4   8   0        4.19        4.49      1.45 o 
   5   8   0        0.78        3.99      1.47 o 
   6   8   0       75.46       71.02      4.14 o 
   7   8   0        0.77        2.11      0.71 o 
   8   8   0        0.16        0.34      0.74 o 
   9   8   0        1.80        2.17      1.05 o 
  10   8   0        1.00        0.37      0.82 o 
   1   9   0       32.42       35.68      0.92 o 
   2   9   0       25.09       23.87      1.42 o 
   3   9   0       14.02       18.10      0.93 o 
   4   9   0        1.11        0.84      0.88 o 
   5   9   0       38.39       36.88      1.08 o 
   6   9   0       55.16       59.13      0.95 o 
   7   9   0       60.48       65.31      0.84 o 
   8   9   0        0.22       -0.04      0.84 o 
   2  10   0        4.91        6.89      0.99 o 
   3  10   0        0.98        0.84      0.95 o 
   4  10   0       28.81       31.45      1.04 o 
   5  10   0        0.37        0.51      0.77 o 
 -15   1   1       12.78       14.14      0.62 o 
 -14   1   1       24.90       28.09      0.66 o 
 -13   1   1       94.84       90.17      1.02 o 
 -12   1   1        0.04       -0.09      0.67 o 
 -11   1   1       19.15       18.22      1.55 o 
 -10   1   1      156.59      152.31      1.40 o 
  -9   1   1       65.62       55.53      3.05 o 
  -8   1   1      163.35      169.10      3.79 o 
  -7   1   1       68.08       43.48      1.51 o 
  -6   1   1      127.95      134.49      1.81 o 
  -5   1   1     2074.70     2073.54      5.87 o 
  -4   1   1     3557.43     3557.97     13.81 o 
  -3   1   1      620.11      581.73      7.26 o 
  -2   1   1    15405.11    14008.15     89.32 o 
  -1   1   1      526.58      498.86      7.15 o 
   0   1   1       82.73       93.43      1.54 o 
   1   1   1       93.48       98.21      1.33 o 
   2   1   1     4884.59     4675.87     34.84 o 
   3   1   1     9672.18     9093.93     48.12 o 
   4   1   1      326.03      345.23      2.98 o 
   5   1   1      323.26      328.43      3.52 o 
   6   1   1      348.16      318.38      2.39 o 
   7   1   1        1.83        2.60      1.04 o 
   8   1   1       10.58        7.90      1.12 o 
   9   1   1      373.59      347.77      7.79 o 
  10   1   1       25.88       23.79      1.01 o 
  11   1   1      523.28      517.36      3.74 o 
  12   1   1       11.95       11.96      0.77 o 
  13   1   1        7.99        9.84      0.68 o 
  14   1   1       65.48       72.82      0.78 o 
  15   1   1        2.59        3.17      0.53 o 
 -15   2   1       31.35       40.49      0.94 o 
 -14   2   1        8.14        7.47      0.74 o 
 -13   2   1        1.58        0.57      0.64 o 
 -12   2   1        9.60        9.25      0.71 o 
 -11   2   1        2.18        2.31      0.71 o 
 -10   2   1        6.22        6.13      0.73 o 
  -9   2   1       18.36       15.74      2.87 o 
  -8   2   1       88.10       82.56      8.16 o 
  -7   2   1       29.47       32.40      1.27 o 
  -6   2   1      223.55      216.33      2.18 o 
  -5   2   1      116.40      112.22      1.58 o 
  -4   2   1       33.71       36.55      2.04 o 
  -3   2   1     1485.09     1508.07      4.01 o 
  -2   2   1       44.83       62.31      1.75 o 
  -1   2   1     5791.40     5651.22     15.04 o 
   0   2   1    15566.63    15028.15     84.70 o 
   3   2   1    13493.04    12658.66    333.03 o 
   4   2   1      139.38      148.37      4.81 o 
   5   2   1       28.14       31.90      1.05 o 
   6   2   1      866.48      855.87      4.40 o 
   7   2   1      171.56      172.71      2.21 o 
   8   2   1        3.53        0.15      1.29 o 
   9   2   1      318.36      319.70      7.65 o 
  10   2   1       69.90       67.29      0.95 o 
  11   2   1       80.04       87.24      1.15 o 
  12   2   1      100.65      100.84      1.83 o 
  13   2   1      136.00      138.18      1.55 o 
  14   2   1       30.25       33.23      0.65 o 
 -14   3   1       25.27       23.75      0.74 o 
 -13   3   1       63.68       73.72      1.42 o 
 -12   3   1      128.63      129.21      3.27 o 
 -11   3   1       14.31       12.36      0.75 o 
 -10   3   1       35.45       36.83      1.18 o 
  -9   3   1       58.40       54.60      1.12 o 
  -8   3   1      105.59      106.63      3.60 o 
  -7   3   1      431.55      451.23      5.65 o 
  -6   3   1      348.84      373.21      3.22 o 
  -5   3   1      304.25      265.16      3.21 o 
  -4   3   1      342.38      360.98      4.64 o 
  -3   3   1     1391.68     1400.97      4.03 o 
  -2   3   1      258.84      271.78      6.55 o 
  -1   3   1       59.08       65.43      1.29 o 
   0   3   1     1112.30     1084.34      6.96 o 
   1   3   1     4296.49     4423.66      6.35 o 
   2   3   1      248.58      226.75      1.97 o 
   3   3   1      236.77      225.10      2.11 o 
   4   3   1      156.83      149.85      2.20 o 
   5   3   1     1266.09     1178.44      5.69 o 
   6   3   1      407.68      402.39      5.72 o 
   7   3   1      135.18      127.97      2.32 o 
   8   3   1      825.02      775.14      6.04 o 
   9   3   1        1.25        2.19      0.68 o 
  10   3   1        2.22        3.21      0.95 o 
  11   3   1       68.80       76.79      1.08 o 
  12   3   1       35.83       40.31      0.82 o 
  13   3   1        0.00        1.69      0.62 o 
  14   3   1        3.36        4.45      0.65 o 
 -14   4   1       25.70       35.14      1.00 o 
 -13   4   1       14.35       16.08      1.48 o 
 -12   4   1        0.74        0.84      0.80 o 
 -11   4   1        9.89       11.16      1.19 o 
 -10   4   1      221.79      228.87     12.19 o 
  -9   4   1      310.43      294.45      1.89 o 
  -8   4   1      286.85      271.29      1.77 o 
  -7   4   1      263.25      272.68      2.94 o 
  -6   4   1      101.82       97.95      3.75 o 
  -5   4   1       66.24       59.63      3.83 o 
  -4   4   1      238.07      207.05      3.93 o 
  -3   4   1     1252.14     1223.46     12.56 o 
  -2   4   1      241.35      238.95      2.27 o 
  -1   4   1      304.01      283.32      2.41 o 
   0   4   1       16.76       11.55      0.65 o 
   1   4   1      162.75      170.27      3.02 o 
   2   4   1      370.41      363.79      4.40 o 
   3   4   1     1828.24     1778.49     17.26 o 
   4   4   1      920.87      835.03      8.88 o 
   5   4   1     1434.69     1383.64      8.81 o 
   6   4   1      160.03      155.09      2.31 o 
   7   4   1      125.23      117.00      2.24 o 
   8   4   1      445.40      446.11      7.82 o 
   9   4   1        0.12        1.51      1.09 o 
  10   4   1      142.73      138.88      2.05 o 
  11   4   1      146.44      152.42     11.65 o 
  12   4   1       56.20       64.25      2.88 o 
  13   4   1       12.45       13.85      1.09 o 
  14   4   1       50.65       52.42      0.98 o 
 -13   5   1        1.59        1.01      0.94 o 
 -12   5   1        0.02       -0.34      1.05 o 
 -11   5   1        9.24        8.18      0.85 o 
 -10   5   1      148.83      144.34      7.57 o 
  -9   5   1      161.21      156.45      2.45 o 
  -8   5   1       22.83       21.16      2.01 o 
  -7   5   1       15.96       15.17      0.72 o 
  -6   5   1      162.28      167.43      2.75 o 
  -5   5   1       42.38       48.32      1.79 o 
  -4   5   1     1491.55     1519.06      4.91 o 
  -3   5   1       77.40       80.49      1.68 o 
  -2   5   1      194.11      208.96      4.12 o 
  -1   5   1      171.29      200.49      2.51 o 
   0   5   1       31.93       30.86      2.29 o 
   1   5   1      359.67      373.09      2.76 o 
   2   5   1       13.03       13.67      2.50 o 
   3   5   1      741.98      770.36      7.85 o 
   4   5   1      184.14      175.99      3.89 o 
   5   5   1       80.56       87.49      2.14 o 
   6   5   1      152.68      141.53      2.61 o 
   7   5   1       24.37       27.72      0.94 o 
   8   5   1       97.53      100.97      1.24 o 
   9   5   1       48.61       48.92      1.52 o 
  10   5   1        0.07        1.23      1.19 o 
  11   5   1       17.89       19.59      0.90 o 
  12   5   1       10.15       11.83      1.13 o 
  13   5   1        0.60        0.70      0.88 o 
 -12   6   1       19.54       22.34      0.98 o 
 -11   6   1        6.91        7.94      0.77 o 
 -10   6   1        5.69        5.55      0.83 o 
  -9   6   1       56.99       62.08      2.81 o 
  -8   6   1        2.24        1.95      0.81 o 
  -7   6   1      194.46      191.68      6.13 o 
  -6   6   1      909.77      928.62      4.20 o 
  -5   6   1      456.69      467.39      3.66 o 
  -4   6   1      148.11      150.07      4.29 o 
  -3   6   1        7.02       10.28      2.75 o 
  -2   6   1      459.28      451.69      9.12 o 
  -1   6   1      139.61      137.96      3.93 o 
   0   6   1        0.08       -2.38      2.38 o 
   1   6   1       71.76       67.10      3.21 o 
   2   6   1        0.01       -2.15      3.39 o 
   3   6   1       49.05       46.58      1.62 o 
   4   6   1      162.75      169.28      2.42 o 
   5   6   1      126.76      120.24      1.63 o 
   6   6   1      304.48      299.97      7.74 o 
   7   6   1      237.25      252.47      4.83 o 
   8   6   1       19.13       23.04      1.25 o 
   9   6   1        0.58        0.21      0.86 o 
  10   6   1        1.17        0.05      0.79 o 
  11   6   1        0.13        0.10      0.70 o 
  12   6   1        0.10       -0.02      0.83 o 
 -11   7   1        5.86        6.72      0.96 o 
 -10   7   1        5.72        7.41      1.14 o 
  -8   7   1       43.45       45.72      1.11 o 
  -7   7   1       86.75       90.23      1.31 o 
  -6   7   1       19.31       14.00      1.10 o 
  -5   7   1      102.98      100.79      2.05 o 
  -4   7   1       91.16       88.84      2.01 o 
  -3   7   1       53.34       57.13      1.17 o 
  -2   7   1       50.60       50.10      1.10 o 
  -1   7   1        0.77        0.91      1.32 o 
   0   7   1        1.47        1.60      0.84 o 
   1   7   1       10.30       10.45      1.24 o 
   2   7   1        3.53        3.15      0.69 o 
   3   7   1       49.27       48.89      0.96 o 
   4   7   1      416.51      395.22      3.15 o 
   5   7   1      113.10      127.47      3.74 o 
   6   7   1       18.89       27.93      1.10 o 
   7   7   1       20.76       20.83      1.02 o 
   8   7   1        8.98        7.91      1.35 o 
   9   7   1        0.08        0.11      1.22 o 
  10   7   1       11.46       16.06      1.15 o 
  11   7   1        2.12        1.91      0.84 o 
 -10   8   1        0.96        0.82      0.85 o 
  -9   8   1        8.12        6.15      1.04 o 
  -8   8   1       16.71       17.61      0.70 o 
  -7   8   1       98.67      111.32      1.51 o 
  -6   8   1      149.33      145.72      3.63 o 
  -5   8   1        2.66        1.76      0.97 o 
  -4   8   1        3.17        1.32      1.46 o 
  -3   8   1       74.73       81.07      2.14 o 
  -2   8   1       11.81       11.61      1.02 o 
  -1   8   1        0.13        0.15      1.31 o 
   0   8   1       12.33       11.77      0.90 o 
   1   8   1       89.28       98.88      2.73 o 
   2   8   1        0.94        1.25      0.72 o 
   3   8   1        0.56        0.76      0.91 o 
   4   8   1       20.18       20.33      1.00 o 
   5   8   1      164.89      185.20      1.52 o 
   6   8   1      115.36      126.19      1.10 o 
   7   8   1       20.96       25.52      0.90 o 
   8   8   1        7.33        8.31      1.17 o 
   9   8   1        2.12        2.51      1.02 o 
  10   8   1        3.59        2.50      0.78 o 
  -8   9   1        6.07        4.42      0.86 o 
  -7   9   1        6.25        5.66      0.70 o 
  -6   9   1       13.20       13.39      0.68 o 
  -5   9   1        3.50        3.49      1.20 o 
  -4   9   1       17.55       14.71      1.24 o 
  -3   9   1       54.12       59.30      1.04 o 
  -2   9   1        5.74        6.27      0.93 o 
   0   9   1        2.93        3.17      1.18 o 
   1   9   1       20.92       21.31      2.20 o 
   2   9   1        7.96        9.73      0.86 o 
   3   9   1       29.04       33.37      0.78 o 
   4   9   1       21.80       33.14      2.54 o 
   5   9   1        2.64        2.77      0.77 o 
   6   9   1       18.63       19.98      0.79 o 
   7   9   1       11.36       13.14      1.05 o 
   8   9   1        0.06        0.86      0.80 o 
  -5  10   1        1.72        0.81      0.79 o 
  -4  10   1        3.13        3.41      1.25 o 
  -3  10   1        0.79        0.22      0.67 o 
  -2  10   1        0.00        0.18      0.67 o 
  -1  10   1        8.10        7.24      1.03 o 
   3  10   1        8.14        7.72      0.97 o 
   4  10   1       17.60       17.90      0.97 o 
   5  10   1        1.23        1.61      0.70 o 
 -15   0   2        2.27        2.60      0.85 o 
 -13   0   2      107.17       99.59      1.66 o 
 -12   0   2      352.98      366.46     24.20 o 
 -11   0   2       13.04       13.86      0.92 o 
  -9   0   2       21.90       19.84      2.51 o 
  -8   0   2       82.75       88.53      4.22 o 
  -7   0   2     1245.42     1315.39     37.01 o 
  -6   0   2      488.48      568.17     10.49 o 
  -5   0   2      848.14      896.93      5.47 o 
  -4   0   2      226.59      204.71      2.82 o 
  -3   0   2      890.81      808.83      7.02 o 
  -2   0   2      468.81      452.42      7.34 o 
  -1   0   2     1955.66     1934.32      3.59 o 
   0   0   2      167.65      173.32      1.70 o 
   1   0   2      192.24      177.59      1.23 o 
   2   0   2        2.66        4.59      1.11 o 
   3   0   2     6620.92     6055.11     16.11 o 
   4   0   2      104.57      109.16      2.99 o 
   5   0   2        4.02        6.08      0.87 o 
   6   0   2      194.93      178.45      5.17 o 
   7   0   2      628.91      679.19     16.53 o 
   8   0   2      692.52      689.17     10.13 o 
   9   0   2        2.49        1.30      3.82 o 
  10   0   2        3.59        5.24      0.90 o 
  11   0   2      437.04      435.88     14.57 o 
  12   0   2      201.10      210.13      9.50 o 
  13   0   2       65.86       64.84      3.68 o 
  14   0   2       10.72       10.72      1.07 o 
  15   0   2       13.60       11.94      0.76 o 
 -15   1   2        0.28       -0.23      0.57 o 
 -14   1   2        1.20        0.77      0.72 o 
 -13   1   2        0.13        0.31      1.15 o 
 -12   1   2       34.36       34.03      1.02 o 
 -11   1   2        0.17        0.65      1.36 o 
 -10   1   2      255.69      256.81      1.79 o 
  -9   1   2      197.28      202.48      6.23 o 
  -8   1   2       34.26       37.35      1.61 o 
  -7   1   2     1385.80     1489.94     12.13 o 
  -6   1   2      639.30      675.46      4.03 o 
  -5   1   2       56.65       49.83      1.11 o 
  -4   1   2       49.16       43.22      1.41 o 
  -3   1   2      321.54      279.99      2.32 o 
  -2   1   2      564.35      534.71      3.44 o 
  -1   1   2     1425.72     1349.03      3.70 o 
   0   1   2     1808.36     1847.87      7.53 o 
   1   1   2     5214.69     4840.26     27.36 o 
   3   1   2     1847.84     1698.01     20.70 o 
   4   1   2      370.74      411.82      1.69 o 
   5   1   2       40.25       38.11      1.42 o 
   6   1   2      672.00      654.76      5.40 o 
   7   1   2      150.93      167.12      2.26 o 
   8   1   2      169.93      159.75      5.12 o 
   9   1   2      216.36      242.27      6.82 o 
  10   1   2      401.03      410.22      2.40 o 
  11   1   2      662.23      664.16      2.62 o 
  12   1   2       25.46       29.77      0.81 o 
  13   1   2       38.33       43.94      0.80 o 
  14   1   2        6.45        6.28      0.55 o 
  15   1   2        0.37        1.07      0.47 o 
 -15   2   2       35.53       35.55      2.35 o 
 -14   2   2        0.09       -0.40      0.90 o 
 -13   2   2        7.73        7.54      0.64 o 
 -12   2   2       25.13       25.25      0.79 o 
 -11   2   2       45.63       47.04      1.10 o 
 -10   2   2       18.21       15.22      1.05 o 
  -9   2   2       37.11       39.11      2.92 o 
  -8   2   2       46.43       52.38      2.57 o 
  -7   2   2      314.86      308.76      6.05 o 
  -6   2   2      119.64      124.95      2.40 o 
  -5   2   2      855.48      864.33      8.00 o 
  -4   2   2        2.19        0.79      0.87 o 
  -3   2   2     1233.11     1261.91      8.96 o 
  -2   2   2      152.94      143.54      1.93 o 
  -1   2   2      634.12      608.30      3.27 o 
   0   2   2        0.28       -0.71      1.62 o 
   2   2   2       93.92       95.29      2.73 o 
   3   2   2      329.11      308.00      2.74 o 
   4   2   2      425.54      434.59      2.15 o 
   5   2   2      806.20      745.62      2.82 o 
   6   2   2     1596.37     1619.04      6.07 o 
   7   2   2       70.76       71.66      2.08 o 
   8   2   2        0.02        1.37      1.34 o 
   9   2   2      373.07      379.85      1.78 o 
  10   2   2      111.26      108.78      1.08 o 
  11   2   2       43.14       42.73      0.90 o 
  12   2   2       25.49       28.19      0.86 o 
  13   2   2       61.35       62.12      1.25 o 
  14   2   2        0.52       -0.01      0.54 o 
 -14   3   2        0.26        1.43      0.93 o 
 -13   3   2        4.38        4.92      0.60 o 
 -12   3   2        6.17        4.76      0.67 o 
 -11   3   2        0.11        0.99      1.37 o 
 -10   3   2       45.39       45.63      2.98 o 
  -9   3   2       16.86       16.22      0.95 o 
  -8   3   2       43.74       45.14      3.87 o 
  -7   3   2       56.03       59.59      3.16 o 
  -6   3   2       14.71       17.27      1.10 o 
  -5   3   2      466.58      530.62      3.42 o 
  -4   3   2      198.25      216.71      3.51 o 
  -3   3   2     1066.84     1059.29      4.80 o 
  -2   3   2       18.10       10.48      0.94 o 
  -1   3   2     4182.48     4078.26     24.15 o 
   0   3   2      701.43      747.19      4.49 o 
   1   3   2     3055.41     3116.81     16.32 o 
   2   3   2       60.45       62.50      1.41 o 
   3   3   2     1085.86     1071.34     20.81 o 
   4   3   2        0.02       23.70      1.53 o 
   5   3   2      489.02      445.32      3.79 o 
   6   3   2       87.54       82.65      1.93 o 
   7   3   2       17.73       12.38      1.47 o 
   8   3   2      307.98      316.47      5.72 o 
   9   3   2      506.13      507.82      3.36 o 
  10   3   2        0.00        0.70      0.86 o 
  11   3   2        0.02       -0.01      0.69 o 
  12   3   2      183.94      202.53      4.17 o 
  13   3   2        0.74        1.54      0.67 o 
  14   3   2       39.71       47.61      1.08 o 
 -14   4   2        7.77        5.76      0.78 o 
 -13   4   2        1.94        2.29      0.71 o 
 -12   4   2        0.01       -0.45      0.80 o 
 -11   4   2        4.84        2.59      0.87 o 
 -10   4   2        0.71        0.79      0.91 o 
  -9   4   2       90.83       88.97      3.27 o 
  -8   4   2      208.50      227.08      1.99 o 
  -7   4   2       30.16       25.52      2.55 o 
  -6   4   2       78.14       75.12      1.89 o 
  -5   4   2      403.20      391.55      5.65 o 
  -4   4   2       23.54       25.95      2.75 o 
  -3   4   2     1424.75     1480.56     15.81 o 
  -2   4   2       24.37       26.12      1.31 o 
  -1   4   2      242.83      240.26      1.64 o 
   0   4   2       54.56       54.88      1.33 o 
   1   4   2       26.29       27.86      1.91 o 
   2   4   2      204.39      211.78      8.73 o 
   3   4   2       31.34       33.80      2.44 o 
   4   4   2        3.12        5.83      1.32 o 
   5   4   2      662.78      681.89      4.96 o 
   6   4   2       41.70       37.79      1.60 o 
   7   4   2      101.91       93.75      2.58 o 
   8   4   2      412.36      395.20      2.47 o 
   9   4   2       16.85       21.40      0.95 o 
  10   4   2      102.86       97.72      1.85 o 
  11   4   2       13.54       14.22      1.36 o 
  12   4   2       30.97       29.81      1.34 o 
  13   4   2        0.02        1.20      1.02 o 
  14   4   2       20.80       21.89      0.79 o 
 -13   5   2        2.64        2.85      0.92 o 
 -12   5   2        9.56        6.19      1.10 o 
 -11   5   2        0.07        0.65      1.17 o 
 -10   5   2       15.03       13.45      1.39 o 
  -9   5   2       20.66       22.20      0.97 o 
  -8   5   2      191.82      199.98      1.65 o 
  -7   5   2        3.09        2.50      0.72 o 
  -6   5   2      101.53       92.43      2.30 o 
  -5   5   2       34.26       32.87      1.39 o 
  -4   5   2       34.10       37.84      1.26 o 
  -3   5   2       37.77       36.98      1.76 o 
  -2   5   2        0.43       -0.26      1.29 o 
  -1   5   2      151.31      156.14      2.25 o 
   0   5   2      237.87      259.15      2.21 o 
   1   5   2      281.04      315.03      5.62 o 
   2   5   2      653.72      636.65      6.25 o 
   3   5   2       13.08       14.17      1.32 o 
   4   5   2       82.74       73.92      3.01 o 
   5   5   2       75.13       67.58      3.32 o 
   6   5   2       70.64       74.78      2.47 o 
   7   5   2      158.37      157.00      1.66 o 
   8   5   2      229.42      224.32      1.53 o 
   9   5   2        2.51        2.05      0.82 o 
  10   5   2        6.55        4.95      0.87 o 
  11   5   2       11.10        8.80      1.21 o 
  12   5   2       30.22       30.32      1.23 o 
  13   5   2       49.63       62.13      1.08 o 
 -12   6   2        0.41       -0.40      0.88 o 
 -11   6   2        4.96        6.13      1.05 o 
 -10   6   2       37.49       39.20      1.36 o 
  -9   6   2        2.23        1.43      0.72 o 
  -8   6   2       30.54       32.26      1.26 o 
  -7   6   2        2.81        1.83      1.16 o 
  -6   6   2      194.37      187.46      3.21 o 
  -5   6   2        1.30        2.72      0.93 o 
  -4   6   2       27.45       35.96      5.01 o 
  -3   6   2        0.94        1.82      1.83 o 
  -2   6   2       73.49       78.99      3.32 o 
  -1   6   2       24.41       22.59      2.54 o 
   0   6   2        1.04       -2.07      2.37 o 
   1   6   2       22.74       18.45      2.52 o 
   2   6   2       21.42       20.49      1.37 o 
   3   6   2      315.11      327.00      7.85 o 
   4   6   2        3.87        3.27      1.08 o 
   5   6   2        0.67        5.83      1.84 o 
   6   6   2       13.99       13.20      1.84 o 
   7   6   2      100.72      101.57      3.28 o 
   8   6   2        1.56        2.40      0.79 o 
   9   6   2        6.21        7.18      0.86 o 
  10   6   2        0.16        0.47      0.79 o 
  11   6   2        2.04        0.99      0.67 o 
  12   6   2        2.74        1.00      0.79 o 
 -11   7   2        6.10        5.62      1.46 o 
 -10   7   2        0.04       -0.42      1.08 o 
  -9   7   2       31.65       30.37      0.98 o 
  -8   7   2       23.15       19.09      1.20 o 
  -7   7   2       14.44       14.71      1.69 o 
  -6   7   2       13.71       12.17      1.44 o 
  -5   7   2       10.07        5.33      1.59 o 
  -4   7   2      164.31      149.60      2.44 o 
  -3   7   2      292.56      291.53      6.28 o 
  -2   7   2       62.08       66.01      1.92 o 
  -1   7   2       89.20       94.03      1.53 o 
   0   7   2       58.34       52.86      1.23 o 
   1   7   2       18.18       19.02      1.66 o 
   2   7   2       69.49       66.17      2.56 o 
   3   7   2        5.50        5.07      1.50 o 
   4   7   2       75.47       66.10      1.19 o 
   5   7   2       88.70       91.21      4.47 o 
   6   7   2       24.31       29.13      0.82 o 
   7   7   2       27.64       33.00      1.13 o 
   8   7   2        3.84        4.74      1.33 o 
   9   7   2        2.50        1.96      0.84 o 
  10   7   2        3.13        2.25      0.69 o 
  11   7   2        4.94        5.33      0.73 o 
 -10   8   2        1.40        0.39      0.85 o 
  -9   8   2        0.69        0.09      0.66 o 
  -8   8   2        3.74        2.10      0.81 o 
  -7   8   2        0.98        1.66      0.91 o 
  -6   8   2       50.72       53.46      1.49 o 
  -5   8   2       25.06       20.41      1.02 o 
  -4   8   2       32.74       37.45      1.25 o 
  -3   8   2       44.80       38.74      1.07 o 
  -2   8   2        1.12        0.71      0.94 o 
  -1   8   2       45.43       45.42      1.84 o 
   0   8   2       23.49       26.00      1.02 o 
   1   8   2      103.21      105.31      2.60 o 
   2   8   2        4.85        4.99      0.74 o 
   3   8   2        0.02        0.51      0.92 o 
   4   8   2       18.23       17.67      0.80 o 
   5   8   2        0.89        1.53      0.83 o 
   6   8   2       18.57       19.05      0.68 o 
   7   8   2       15.28       17.09      0.86 o 
   8   8   2       16.48       20.27      1.22 o 
   9   8   2        3.97        5.19      1.02 o 
  10   8   2        9.01       10.86      0.72 o 
  -8   9   2        0.30        0.37      0.54 o 
  -7   9   2       14.58       14.27      0.69 o 
  -6   9   2        0.03       -0.08      1.22 o 
  -5   9   2       13.71       14.34      0.81 o 
  -4   9   2        1.59        1.23      0.85 o 
  -3   9   2        4.82        3.28      0.80 o 
  -1   9   2       26.31       25.81      1.02 o 
   0   9   2        0.36        0.45      1.10 o 
   1   9   2        5.16        4.05      1.18 o 
   2   9   2       21.08       20.40      0.89 o 
   3   9   2        0.85        2.26      0.66 o 
   4   9   2       95.93      106.90      2.89 o 
   5   9   2        0.29        0.63      0.60 o 
   6   9   2        0.29        0.56      0.66 o 
   7   9   2        6.52        6.47      0.99 o 
   8   9   2        4.67        6.62      0.77 o 
  -6  10   2        3.71        1.73      0.61 o 
  -5  10   2        0.30       -0.48      0.79 o 
  -3  10   2        0.20        0.33      0.67 o 
  -2  10   2        0.06        0.18      0.68 o 
  -1  10   2       17.60       18.41      1.09 o 
   0  10   2       27.78       30.43      1.12 o 
   1  10   2        0.67        0.28      0.67 o 
   2  10   2        0.87        1.67      0.62 o 
   3  10   2        2.17        1.34      0.93 o 
   4  10   2        7.61       10.77      0.85 o 
 -15   1   3        0.01        0.00      0.56 o 
 -14   1   3        1.16        0.25      0.69 o 
 -13   1   3        7.46        8.36      0.58 o 
 -12   1   3       18.66       16.64      0.69 o 
 -11   1   3        1.73        0.96      0.68 o 
 -10   1   3      126.72      125.43      1.87 o 
  -9   1   3      315.76      322.65      5.18 o 
  -8   1   3       61.06       64.30      1.81 o 
  -7   1   3     1715.62     1774.63     14.16 o 
  -6   1   3      390.63      445.60      4.09 o 
  -5   1   3     1122.28     1165.13      5.59 o 
  -4   1   3      277.00      295.33      3.77 o 
  -3   1   3      150.95      146.84      2.61 o 
  -2   1   3     4138.46     3945.85     11.08 o 
  -1   1   3     1418.17     1358.96     14.14 o 
   0   1   3        0.40        3.54      1.39 o 
   1   1   3      187.66      197.98      2.50 o 
   3   1   3      464.82      474.55      3.36 o 
   4   1   3      242.48      280.88      1.78 o 
   5   1   3      110.79      117.23      1.25 o 
   6   1   3      891.77      943.55      9.72 o 
   7   1   3      410.04      453.12      5.66 o 
   8   1   3       82.16       84.59      7.43 o 
   9   1   3      413.17      416.38      2.04 o 
  10   1   3       13.11       13.49      0.91 o 
  11   1   3       39.78       36.44      0.87 o 
  12   1   3        1.88        1.45      0.72 o 
  13   1   3        0.86        1.20      0.63 o 
  14   1   3        7.53        8.71      0.70 o 
 -15   2   3        2.80        1.42      0.68 o 
 -13   2   3        1.90        0.52      0.63 o 
 -12   2   3       53.18       48.38      1.20 o 
 -11   2   3       20.18       18.90      0.74 o 
 -10   2   3        1.36       -0.10      0.67 o 
  -9   2   3      259.38      276.62      7.41 o 
  -8   2   3       40.05       38.35      3.22 o 
  -7   2   3      376.82      406.91      4.20 o 
  -6   2   3        0.50        0.68      1.22 o 
  -5   2   3      460.63      477.24      4.86 o 
  -4   2   3     2251.94     2407.39     10.67 o 
  -3   2   3      233.73      232.12      4.13 o 
  -2   2   3       49.17       52.31      1.14 o 
  -1   2   3     1256.48     1227.27      4.75 o 
   1   2   3     2954.23     2917.43      3.86 o 
   2   2   3      647.60      595.62      2.13 o 
   3   2   3      386.62      362.38      2.73 o 
   4   2   3     2026.76     2183.94      4.81 o 
   5   2   3      417.98      431.48      2.29 o 
   6   2   3      304.01      289.66      2.08 o 
   7   2   3       40.69       35.77      1.62 o 
   8   2   3        1.62        1.16      1.50 o 
   9   2   3        7.24        6.28      0.66 o 
  10   2   3        3.08        4.04      0.74 o 
  11   2   3       54.66       53.42      0.92 o 
  12   2   3        0.34        0.74      0.86 o 
  13   2   3        0.07        0.49      0.79 o 
  14   2   3       42.98       44.67      0.99 o 
 -14   3   3        1.76        1.08      1.36 o 
 -13   3   3        1.44        0.86      0.76 o 
 -12   3   3        5.21        2.47      0.72 o 
 -11   3   3       10.87        9.33      0.94 o 
 -10   3   3       32.09       28.42      3.24 o 
  -9   3   3      100.67      102.33      1.84 o 
  -8   3   3      146.19      153.91      3.19 o 
  -7   3   3      355.93      345.31      4.22 o 
  -6   3   3        3.06        2.92      1.49 o 
  -5   3   3        0.61        1.07      1.28 o 
  -4   3   3     1735.97     1853.69      9.61 o 
  -3   3   3     1307.48     1254.00      4.41 o 
  -2   3   3      262.45      275.23      2.30 o 
  -1   3   3      516.92      545.63      3.32 o 
   0   3   3      227.77      223.54      3.09 o 
   1   3   3       98.62      114.34      1.63 o 
   2   3   3        2.06        2.73      0.75 o 
   3   3   3     1176.70     1182.06     27.93 o 
   4   3   3     1226.35     1182.35      5.66 o 
   5   3   3        5.11        4.70      1.52 o 
   6   3   3        0.21        1.83      1.33 o 
   7   3   3      378.57      377.63      6.02 o 
   8   3   3       22.90       21.84      2.36 o 
   9   3   3       25.02       25.48      0.78 o 
  10   3   3      127.64      121.69      1.37 o 
  11   3   3       41.70       40.71      1.04 o 
  12   3   3        5.21        6.08      0.71 o 
  13   3   3        3.17        3.98      0.59 o 
  14   3   3        4.17        3.32      0.81 o 
 -14   4   3        1.46        0.42      0.55 o 
 -13   4   3        0.06       -0.21      0.96 o 
 -12   4   3        4.01        3.28      0.83 o 
 -11   4   3        0.13        1.33      2.50 o 
 -10   4   3       11.93       12.17      0.97 o 
  -9   4   3        1.77        1.52      0.91 o 
  -8   4   3        4.53        4.72      0.73 o 
  -7   4   3       19.25       20.73      2.12 o 
  -6   4   3        0.21        2.32      1.64 o 
  -5   4   3       30.68       35.02      1.67 o 
  -4   4   3        0.13        2.60      1.39 o 
  -3   4   3      252.55      246.52      2.74 o 
  -2   4   3     1198.95     1286.74      7.94 o 
  -1   4   3      853.32      912.47      7.76 o 
   0   4   3       16.28       19.11      1.24 o 
   1   4   3        0.59        0.95      1.20 o 
   2   4   3      303.42      266.22      8.00 o 
   3   4   3     1000.58     1010.22     23.03 o 
   4   4   3      105.07      111.71      2.34 o 
   5   4   3      149.88      155.01      2.77 o 
   6   4   3        3.19        2.20      1.51 o 
   7   4   3      157.05      143.56      6.75 o 
   8   4   3      192.20      184.38      3.14 o 
   9   4   3        5.94        5.88      0.71 o 
  10   4   3        0.97        1.82      0.87 o 
  11   4   3        2.05        1.35      0.85 o 
  12   4   3        1.69        1.60      1.14 o 
  13   4   3        5.36        6.69      1.02 o 
 -13   5   3        1.61        0.61      0.91 o 
 -12   5   3        2.36        1.73      0.70 o 
 -11   5   3        0.12        0.05      0.79 o 
 -10   5   3       58.19       59.77      2.15 o 
  -9   5   3        1.21        0.61      0.86 o 
  -8   5   3        8.75        8.03      0.66 o 
  -7   5   3        2.94        1.84      0.62 o 
  -6   5   3       61.10       62.05      4.13 o 
  -5   5   3        2.72        1.54      2.32 o 
  -4   5   3       15.75       21.68      1.74 o 
  -3   5   3      321.45      319.79      7.07 o 
  -2   5   3      212.19      221.90      3.22 o 
  -1   5   3      216.51      209.40      1.73 o 
   0   5   3      252.70      249.20      1.98 o 
   1   5   3     1492.51     1552.37      7.99 o 
   2   5   3      376.28      387.23      3.30 o 
   3   5   3        5.50        6.63      1.46 o 
   4   5   3        9.24       10.74      1.48 o 
   5   5   3        2.79        3.35      1.53 o 
   6   5   3       87.61       90.08      1.51 o 
   7   5   3       19.49       23.77      0.99 o 
   8   5   3      197.07      194.83      1.47 o 
   9   5   3       51.44       48.28      1.01 o 
  10   5   3       11.99        8.32      0.93 o 
  11   5   3        9.73        6.79      1.14 o 
  12   5   3        4.35        6.83      1.05 o 
  13   5   3        0.01       -0.18      0.74 o 
 -12   6   3        0.04        0.04      0.85 o 
 -11   6   3        5.28        4.36      0.73 o 
 -10   6   3        2.25        1.12      0.80 o 
  -9   6   3       14.95       15.90      0.79 o 
  -8   6   3        2.69        1.58      0.78 o 
  -7   6   3        9.42        7.95      0.75 o 
  -6   6   3        5.08        3.64      1.20 o 
  -5   6   3        2.59        2.75      0.66 o 
  -4   6   3       35.88       32.24      2.91 o 
  -3   6   3      207.26      214.37      4.87 o 
  -2   6   3       23.57       20.45      2.28 o 
  -1   6   3       96.15       91.28      2.41 o 
   0   6   3        0.01       -1.28      2.60 o 
   1   6   3       25.15       23.35      1.41 o 
   2   6   3       92.16       92.36      1.91 o 
   3   6   3        0.17       -1.58      1.58 o 
   4   6   3        7.56       10.15      1.09 o 
   5   6   3       47.23       48.18      1.73 o 
   6   6   3        6.98        6.90      1.15 o 
   7   6   3        3.64        4.43      1.10 o 
   8   6   3        1.79        1.19      0.80 o 
   9   6   3        0.83        1.64      0.87 o 
  10   6   3       74.29       76.38      1.62 o 
  11   6   3       41.29       51.05      0.81 o 
 -11   7   3       18.83       21.31      1.23 o 
 -10   7   3        3.76        3.84      0.64 o 
  -9   7   3       15.19       21.08      0.94 o 
  -8   7   3       10.48       10.59      1.36 o 
  -7   7   3        3.60        3.37      0.97 o 
  -6   7   3       11.18       11.57      1.00 o 
  -5   7   3       40.64       42.15      1.25 o 
  -4   7   3       10.90        9.81      0.99 o 
  -3   7   3       10.33       10.94      0.96 o 
  -2   7   3       68.19       69.02      1.88 o 
  -1   7   3      179.03      175.30      2.02 o 
   0   7   3       29.43       26.09      1.24 o 
   1   7   3       27.62       25.57      0.80 o 
   2   7   3        6.03        4.62      0.75 o 
   3   7   3        2.85        2.71      0.74 o 
   4   7   3        0.21        1.24      0.91 o 
   5   7   3       16.98       18.72      0.94 o 
   6   7   3       34.63       32.63      1.01 o 
   7   7   3       19.33       20.04      1.25 o 
   8   7   3       19.83       22.51      1.40 o 
   9   7   3        7.28        9.13      0.84 o 
  10   7   3        0.54        0.74      0.69 o 
 -10   8   3       12.20       17.41      0.88 o 
  -9   8   3       11.90       13.03      0.72 o 
  -8   8   3        5.68        5.87      0.82 o 
  -7   8   3        0.00       -0.37      1.30 o 
  -6   8   3        4.33        6.13      0.96 o 
  -5   8   3        3.42        1.88      1.12 o 
  -4   8   3        1.99        1.52      0.86 o 
  -3   8   3        0.38       -0.31      1.18 o 
  -2   8   3        0.78        0.32      0.87 o 
  -1   8   3       32.28       29.31      1.01 o 
   0   8   3      229.39      230.14      3.01 o 
   1   8   3       20.37       20.45      1.15 o 
   2   8   3        5.79        4.89      0.72 o 
   3   8   3        7.29        7.14      0.76 o 
   4   8   3       24.80       25.03      0.83 o 
   5   8   3        0.07        0.36      0.88 o 
   6   8   3        1.51        1.62      1.09 o 
   7   8   3        0.17       -0.26      0.78 o 
   8   8   3        0.04        0.19      0.95 o 
   9   8   3        0.13        0.88      0.93 o 
  -8   9   3        0.43       -0.23      0.71 o 
  -7   9   3        0.00        0.53      0.96 o 
  -6   9   3        4.59        3.75      0.62 o 
  -5   9   3        0.80        0.47      0.82 o 
  -4   9   3        0.08       -0.06      1.11 o 
  -3   9   3        5.48        5.61      0.68 o 
  -2   9   3       19.50       16.50      0.74 o 
  -1   9   3        1.88        1.45      0.86 o 
   0   9   3       32.06       37.33      1.38 o 
   1   9   3        2.03        1.61      1.18 o 
   2   9   3       10.02       10.46      1.21 o 
   3   9   3       11.67       14.46      1.71 o 
   4   9   3        9.40       12.42      1.45 o 
   5   9   3       10.73        8.56      0.60 o 
   6   9   3        0.45        0.81      0.67 o 
   7   9   3       12.16       14.87      0.92 o 
   8   9   3        1.40        2.31      0.63 o 
  -6  10   3        6.24        5.47      0.60 o 
  -5  10   3        7.52        8.72      0.59 o 
  -4  10   3        0.40       -0.16      0.93 o 
  -3  10   3        0.32        0.12      0.65 o 
  -2  10   3        0.23        0.27      0.67 o 
  -1  10   3        7.78        8.47      1.24 o 
   0  10   3        1.87        0.14      0.66 o 
   1  10   3        0.07       -0.48      0.89 o 
   2  10   3       50.22       52.90      1.08 o 
   3  10   3        0.01       -0.02      0.81 o 
 -15   0   4        0.06        0.03      0.83 o 
 -14   0   4        4.66        3.28      0.97 o 
 -13   0   4        2.28        0.50      0.80 o 
 -12   0   4        8.98        8.27      1.11 o 
 -11   0   4       38.67       40.10      3.30 o 
 -10   0   4       47.32       49.37      1.01 o 
  -9   0   4       25.12       30.39      3.13 o 
  -8   0   4      264.07      302.75      4.81 o 
  -7   0   4     1478.72     1707.52     51.35 o 
  -6   0   4       26.38       27.05      1.83 o 
  -5   0   4      217.46      210.61      5.86 o 
  -4   0   4      647.34      685.49     14.61 o 
  -3   0   4     1405.97     1521.80      8.30 o 
  -2   0   4       63.15       79.03      1.91 o 
  -1   0   4     3649.78     3688.80     19.54 o 
   0   0   4     2095.16     2022.37      7.80 o 
   1   0   4     6859.58     6353.55     20.25 o 
   2   0   4      726.14      771.01     21.02 o 
   3   0   4      175.83      220.79      1.82 o 
   4   0   4     7902.26     8182.61      8.22 o 
   5   0   4     1370.13     1418.43      5.24 o 
   6   0   4        7.97       14.14      1.17 o 
   7   0   4       56.46       68.98      1.19 o 
   8   0   4      211.98      227.00      6.28 o 
   9   0   4        0.00        2.30      1.30 o 
  10   0   4      113.30      115.10      1.79 o 
  11   0   4       27.38       26.61      1.00 o 
  12   0   4       25.50       24.36      1.11 o 
  13   0   4       14.67       13.73      1.18 o 
  14   0   4        2.50        1.20      0.94 o 
 -15   1   4        0.51       -0.32      0.56 o 
 -14   1   4       23.36       25.02      0.61 o 
 -13   1   4       37.18       34.40      0.66 o 
 -12   1   4       85.93       82.90      1.14 o 
 -11   1   4       31.93       29.50      0.79 o 
 -10   1   4       77.86       76.95      2.65 o 
  -9   1   4        0.20       -2.70      2.70 o 
  -8   1   4        2.81        2.06      1.58 o 
  -7   1   4       65.67       64.45      3.14 o 
  -6   1   4     1220.96     1253.50      9.59 o 
  -5   1   4       48.75       46.48      1.64 o 
  -4   1   4     1877.98     1852.16      6.59 o 
  -3   1   4      489.61      450.65      3.07 o 
  -2   1   4      117.43      119.44      1.80 o 
  -1   1   4        1.48        0.62      0.68 o 
   0   1   4      493.12      512.26      3.52 o 
   1   1   4      645.56      705.79      2.28 o 
   2   1   4       34.74       41.25      0.92 o 
   3   1   4      355.77      382.29      1.89 o 
   4   1   4     1363.90     1445.08      4.89 o 
   5   1   4      650.84      665.25      3.20 o 
   6   1   4      690.99      710.04      5.86 o 
   7   1   4       94.45       97.96      1.45 o 
   8   1   4        5.10        5.50      1.18 o 
   9   1   4        0.75        1.38      0.75 o 
  10   1   4       14.29       13.10      0.80 o 
  12   1   4       20.87       19.26      0.79 o 
  13   1   4        0.11        0.28      1.13 o 
  14   1   4        6.33        5.69      0.64 o 
 -15   2   4        0.65       -0.37      0.77 o 
 -14   2   4        0.31        0.01      0.64 o 
 -13   2   4        0.50        0.46      0.66 o 
 -12   2   4       25.07       23.21      0.76 o 
 -11   2   4       10.57       10.88      0.72 o 
 -10   2   4       12.00       10.62      0.82 o 
  -9   2   4      175.80      205.85      3.92 o 
  -8   2   4      187.88      188.61      3.26 o 
  -7   2   4       38.91       49.92      2.25 o 
  -6   2   4      927.63     1026.17     10.47 o 
  -5   2   4       89.26       97.28      2.12 o 
  -4   2   4       25.83       29.57      1.46 o 
  -3   2   4       49.75       49.95      1.45 o 
  -2   2   4       90.85       89.36      1.41 o 
  -1   2   4     1160.87     1171.98     10.89 o 
   0   2   4     2178.66     2174.81      6.41 o 
   1   2   4      287.04      257.37      1.41 o 
   2   2   4       39.63       52.89      0.97 o 
   3   2   4        3.92        2.64      0.83 o 
   4   2   4      387.96      417.53      2.21 o 
   5   2   4      679.31      644.56     14.41 o 
   6   2   4       62.73       79.18      1.54 o 
   7   2   4       76.67       76.68      1.54 o 
   8   2   4       96.43       99.31      2.25 o 
   9   2   4       19.55       16.32      0.73 o 
  10   2   4       17.95       12.46      0.80 o 
  11   2   4        0.11        0.72      1.25 o 
  12   2   4       37.04       36.98      0.83 o 
  13   2   4        0.39       -0.09      1.06 o 
  14   2   4        3.39        4.85      0.55 o 
 -14   3   4        0.54        0.33      0.92 o 
 -13   3   4       15.36       16.71      0.83 o 
 -12   3   4        1.05       -0.43      0.81 o 
 -11   3   4       69.44       60.37      1.23 o 
 -10   3   4        3.48        4.95      0.93 o 
  -9   3   4       95.08       95.96      6.49 o 
  -8   3   4       65.87       70.12      3.91 o 
  -7   3   4      362.45      383.54      4.48 o 
  -6   3   4      263.15      277.74      3.70 o 
  -5   3   4      301.61      316.57      3.73 o 
  -4   3   4      155.24      161.80      2.27 o 
  -3   3   4        9.68        5.63      1.17 o 
  -2   3   4      155.65      170.51      1.92 o 
  -1   3   4       32.50       31.71      1.15 o 
   0   3   4        4.36        4.51      0.74 o 
   1   3   4      305.77      298.25      1.67 o 
   2   3   4     2383.46     2432.67     10.77 o 
   3   3   4      146.56      132.26      1.53 o 
   4   3   4       84.22       69.44      1.34 o 
   5   3   4        4.63        3.75      1.30 o 
   6   3   4       40.11       37.84      2.36 o 
   7   3   4      295.81      326.31      8.58 o 
   8   3   4        2.70        1.69      0.79 o 
   9   3   4       14.79       12.35      0.84 o 
  10   3   4        0.98        0.71      0.59 o 
  11   3   4        1.37        1.68      0.72 o 
  12   3   4        0.01        0.35      0.81 o 
  13   3   4       11.49       13.23      0.75 o 
 -14   4   4        0.26       -0.53      0.72 o 
 -13   4   4        0.73        0.36      0.70 o 
 -12   4   4        0.87        0.01      1.10 o 
 -11   4   4       28.03       24.29      1.00 o 
 -10   4   4       26.70       27.69      1.09 o 
  -9   4   4        0.00       -0.28      1.16 o 
  -8   4   4       20.52       21.92      0.77 o 
  -7   4   4       20.13       22.92      1.70 o 
  -6   4   4        0.01        0.91      1.40 o 
  -5   4   4        1.47        1.95      1.38 o 
  -4   4   4     1198.32     1296.78      6.84 o 
  -3   4   4       31.35       35.70      1.18 o 
  -2   4   4      806.30      840.76      5.06 o 
  -1   4   4       60.87       54.40      1.31 o 
   0   4   4      307.30      314.68      2.64 o 
   1   4   4        3.23        5.09      1.25 o 
   2   4   4       39.31       49.50      3.65 o 
   3   4   4       69.01       65.75      1.81 o 
   4   4   4      465.25      467.08      4.22 o 
   5   4   4        0.85        1.53      1.57 o 
   6   4   4        9.29       10.99      1.67 o 
   7   4   4       45.25       44.76      2.14 o 
   8   4   4       49.29       40.39      0.83 o 
   9   4   4       10.08        8.14      0.72 o 
  10   4   4        6.09        4.12      0.90 o 
  11   4   4        0.60       -0.20      0.83 o 
  12   4   4       21.12       24.21      0.83 o 
  13   4   4        1.45       -0.18      0.89 o 
 -13   5   4        0.81       -0.15      0.87 o 
 -12   5   4        2.23        2.11      0.70 o 
 -11   5   4        0.04        0.20      1.17 o 
 -10   5   4       49.00       47.36      3.39 o 
  -9   5   4       81.72       74.90      1.00 o 
  -8   5   4       10.49        8.98      0.76 o 
  -7   5   4       38.34       39.75      1.70 o 
  -6   5   4       75.71       73.66      3.00 o 
  -5   5   4        4.61        5.67      2.06 o 
  -4   5   4       91.93       96.51      4.77 o 
  -3   5   4       24.07       24.80      2.43 o 
  -2   5   4      104.89      100.02      2.18 o 
  -1   5   4        3.09        3.14      1.02 o 
   0   5   4      117.30      123.28      1.64 o 
   1   5   4      645.58      662.85     12.45 o 
   2   5   4       18.41       15.16      1.43 o 
   3   5   4        3.01        3.51      2.01 o 
   4   5   4       52.11       51.93      2.12 o 
   5   5   4        0.16        0.77      1.63 o 
   6   5   4       12.04       10.33      0.83 o 
   7   5   4        0.00        0.05      0.88 o 
   8   5   4       33.64       29.34      0.96 o 
   9   5   4        1.60        1.94      0.82 o 
  10   5   4        1.77        0.65      0.85 o 
  11   5   4        2.41        1.60      1.11 o 
  12   5   4       10.53       13.24      1.04 o 
 -12   6   4        1.26       -0.21      0.84 o 
 -10   6   4        8.18        8.29      0.83 o 
  -9   6   4        0.03       -0.02      1.16 o 
  -8   6   4        5.82        4.85      0.72 o 
  -7   6   4        2.82        1.32      0.93 o 
  -6   6   4        2.07        1.72      0.72 o 
  -5   6   4       11.93       13.12      0.66 o 
  -4   6   4        2.68        2.87      0.70 o 
  -3   6   4      316.25      348.43      3.70 o 
  -2   6   4       14.24       12.07      2.12 o 
  -1   6   4       54.64       59.98      3.41 o 
   0   6   4       34.86       23.82      2.13 o 
   1   6   4        1.88        0.40      1.62 o 
   2   6   4        0.01        1.56      1.51 o 
   3   6   4      159.24      159.56      1.62 o 
   4   6   4        1.47       -0.02      0.80 o 
   5   6   4      170.23      165.06      1.83 o 
   6   6   4        0.39       -0.12      1.07 o 
   7   6   4       10.85        9.31      1.16 o 
   8   6   4       42.88       45.65      0.98 o 
   9   6   4        2.46        2.77      0.84 o 
  10   6   4       14.95       16.25      0.79 o 
  11   6   4        9.67       12.61      0.63 o 
 -11   7   4       17.54       16.29      1.47 o 
 -10   7   4        0.26        1.08      0.63 o 
  -9   7   4        1.74        0.86      0.86 o 
  -8   7   4       62.46       63.86      2.20 o 
  -7   7   4        0.03       -0.01      0.89 o 
  -6   7   4        2.01        1.53      0.89 o 
  -5   7   4        1.06        0.59      0.71 o 
  -4   7   4        1.01        1.26      0.70 o 
  -3   7   4       16.82       14.25      1.00 o 
  -2   7   4       14.14       12.53      0.96 o 
  -1   7   4        0.09        0.20      0.93 o 
   0   7   4       16.22       13.74      0.98 o 
   1   7   4        0.67        0.87      0.63 o 
   2   7   4        9.26       10.32      0.76 o 
   3   7   4       44.36       42.40      0.82 o 
   4   7   4       22.16       21.75      0.77 o 
   5   7   4        0.70        0.21      1.06 o 
   6   7   4        0.19        0.90      1.83 o 
   7   7   4        8.14        7.50      1.37 o 
   8   7   4        0.64        0.20      1.25 o 
   9   7   4        3.68        4.29      0.82 o 
  10   7   4        2.67        1.83      0.67 o 
 -10   8   4        4.17        4.93      0.81 o 
  -9   8   4        0.14        0.01      0.94 o 
  -8   8   4        9.49       10.03      0.83 o 
  -7   8   4        6.43        8.56      0.92 o 
  -6   8   4        1.78        2.06      0.92 o 
  -5   8   4        1.39        0.88      1.27 o 
  -4   8   4        5.72        4.01      0.74 o 
  -3   8   4       15.65       14.38      0.83 o 
  -2   8   4        3.05        2.04      0.90 o 
  -1   8   4        0.76        0.94      0.89 o 
   0   8   4        5.56        4.54      0.92 o 
   1   8   4        0.03       -0.15      1.19 o 
   2   8   4        0.23        0.25      0.86 o 
   3   8   4        0.06        0.52      0.90 o 
   4   8   4       24.63       26.70      1.01 o 
   5   8   4        2.35        2.34      0.88 o 
   6   8   4        3.28        1.98      0.86 o 
   7   8   4        0.28        0.72      1.06 o 
   8   8   4        0.24        0.12      1.03 o 
   9   8   4        0.57        0.53      0.82 o 
  -8   9   4       13.40       15.05      0.55 o 
  -7   9   4       31.41       37.52      0.65 o 
  -6   9   4        0.19        0.21      0.76 o 
  -5   9   4        1.35        1.49      0.79 o 
  -4   9   4        0.75        0.65      0.83 o 
  -2   9   4       22.89       18.72      0.72 o 
  -1   9   4        5.47        3.95      0.69 o 
   0   9   4        6.17        5.75      0.68 o 
   1   9   4        0.71        0.94      0.80 o 
   2   9   4        0.00        0.67      1.10 o 
   3   9   4        1.46        2.12      0.76 o 
   4   9   4        1.00        0.29      0.74 o 
   5   9   4        1.13        0.98      0.71 o 
   6   9   4        2.99        2.04      0.66 o 
   7   9   4        0.17        0.24      0.76 o 
  -5  10   4        7.11        8.25      1.22 o 
  -4  10   4        0.02       -0.20      0.59 o 
  -3  10   4        2.32        3.83      0.65 o 
  -2  10   4        0.06        0.25      0.65 o 
  -1  10   4        2.37        2.44      0.63 o 
   0  10   4       11.36        9.71      0.67 o 
   1  10   4        1.91        1.15      0.92 o 
   2  10   4        3.79        4.42      0.89 o 
   3  10   4        0.00       -0.08      0.76 o 
 -15   1   5       12.68       12.47      1.00 o 
 -14   1   5       38.86       40.90      1.09 o 
 -13   1   5        1.52        1.26      0.52 o 
 -12   1   5        9.85        7.91      0.60 o 
 -11   1   5       14.66        9.93      0.73 o 
 -10   1   5        5.80        7.93      0.96 o 
  -9   1   5       13.99       21.08      2.92 o 
  -8   1   5        6.32        0.88      1.76 o 
  -7   1   5       26.73       25.23      1.71 o 
  -6   1   5        2.48        2.40      1.27 o 
  -5   1   5       13.54       15.98      1.35 o 
  -4   1   5        4.01        5.25      1.11 o 
  -3   1   5      223.77      244.83      3.29 o 
  -2   1   5      335.89      347.56      2.26 o 
  -1   1   5      120.52      139.34      4.92 o 
   0   1   5      593.01      634.99     18.45 o 
   1   1   5        3.12        2.99      0.53 o 
   2   1   5       10.27       12.37      0.92 o 
   3   1   5       97.95       80.71      1.07 o 
   4   1   5      405.21      432.14      2.61 o 
   5   1   5       17.47       15.65      0.73 o 
   6   1   5       15.54       16.46      0.79 o 
   7   1   5      274.34      304.09      3.72 o 
   8   1   5       25.99       23.58      0.90 o 
   9   1   5       36.18       33.10      0.73 o 
  10   1   5        1.67        0.43      0.92 o 
  12   1   5        0.55       -0.38      1.12 o 
  13   1   5        1.62        1.63      0.74 o 
  14   1   5        0.05       -0.32      0.74 o 
 -15   2   5        6.07        5.50      0.77 o 
 -14   2   5        2.41        2.09      0.64 o 
 -13   2   5        6.59        5.85      0.55 o 
 -12   2   5       45.94       42.09      1.26 o 
 -11   2   5       26.50       26.74      1.15 o 
 -10   2   5        0.01        0.96      1.30 o 
  -9   2   5       46.17       47.46      1.52 o 
  -8   2   5       71.03       56.64      3.19 o 
  -7   2   5        3.84        1.29      1.49 o 
  -6   2   5      187.10      184.70      3.96 o 
  -5   2   5        3.76        1.12      1.21 o 
  -4   2   5      700.70      756.00      8.48 o 
  -3   2   5      164.17      166.43      1.83 o 
  -2   2   5      201.82      182.70      2.51 o 
  -1   2   5      919.49      981.70      3.10 o 
   0   2   5      298.60      306.05      1.68 o 
   1   2   5      590.69      569.71      2.44 o 
   2   2   5      503.00      532.76      4.58 o 
   3   2   5      668.76      665.12      2.92 o 
   4   2   5      701.27      688.72      8.04 o 
   5   2   5       77.69       79.88      1.15 o 
   6   2   5        3.73        2.40      0.75 o 
   7   2   5      100.42      107.03      3.79 o 
   8   2   5        0.33        0.89      0.66 o 
   9   2   5        9.32        8.28      0.70 o 
  10   2   5        6.10        5.93      0.78 o 
  11   2   5        8.20        5.99      0.74 o 
  12   2   5        0.22       -0.02      0.83 o 
  13   2   5        6.09        7.50      0.82 o 
 -14   3   5        0.21       -0.22      0.87 o 
 -13   3   5        0.52       -0.05      0.61 o 
 -12   3   5        0.17        0.63      1.15 o 
 -11   3   5       56.99       45.39      1.10 o 
 -10   3   5       14.05       11.07      0.95 o 
  -9   3   5       47.02       43.04      2.67 o 
  -8   3   5        0.32       -0.92      3.27 o 
  -7   3   5       36.87       35.42      1.60 o 
  -6   3   5       74.20       64.00      1.68 o 
  -5   3   5       54.03       63.20      1.82 o 
  -4   3   5       47.79       60.30      1.56 o 
  -3   3   5        3.03        3.37      2.34 o 
  -2   3   5        2.51       -0.06      1.34 o 
  -1   3   5       14.94       12.65      0.69 o 
   0   3   5        9.58        7.98      0.76 o 
   1   3   5      244.16      229.56      3.37 o 
   2   3   5      124.31      117.33      1.53 o 
   3   3   5       66.34       68.05      1.32 o 
   4   3   5        5.66        9.04      1.02 o 
   5   3   5       15.13       12.29      1.01 o 
   6   3   5        8.77        7.77      1.53 o 
   7   3   5      109.90      107.56      3.52 o 
   8   3   5       62.36       62.26      1.14 o 
   9   3   5       82.15       73.05      1.22 o 
  10   3   5        0.73        0.10      0.91 o 
  11   3   5        0.12        1.02      1.23 o 
  12   3   5        1.64        2.47      0.81 o 
  13   3   5        0.01        0.05      0.68 o 
 -14   4   5        0.00       -0.02      0.69 o 
 -13   4   5       10.84       10.95      0.86 o 
 -12   4   5        5.41        6.31      0.85 o 
 -11   4   5       59.49       54.48      1.11 o 
 -10   4   5       16.97       19.55      1.53 o 
  -9   4   5        5.12        3.37      0.71 o 
  -8   4   5        0.18        0.33      0.70 o 
  -7   4   5       50.23       44.82      1.91 o 
  -6   4   5       37.77       32.52      1.66 o 
  -5   4   5      253.87      284.18      6.85 o 
  -4   4   5       22.08       27.37      1.73 o 
  -3   4   5      325.14      310.82      3.68 o 
  -2   4   5        2.77        1.82      1.18 o 
  -1   4   5       10.02       11.07      1.02 o 
   0   4   5       32.01       22.54      1.12 o 
   1   4   5      284.46      271.94      3.98 o 
   2   4   5      120.94      138.27      6.09 o 
   3   4   5      333.48      310.79      3.61 o 
   4   4   5        2.85        1.39      1.63 o 
   5   4   5      182.40      170.11      2.70 o 
   6   4   5        7.04        6.08      1.75 o 
   7   4   5       33.18       32.41      0.80 o 
   8   4   5       49.03       54.58      1.94 o 
   9   4   5        4.08        2.07      0.69 o 
  10   4   5        0.01       -0.85      1.03 o 
  11   4   5        0.49        0.49      1.20 o 
  12   4   5        7.70       10.10      0.74 o 
 -13   5   5        4.18        4.31      0.59 o 
 -12   5   5        1.87        2.63      0.69 o 
 -11   5   5        3.56        3.82      0.81 o 
 -10   5   5       17.60       16.64      0.75 o 
  -9   5   5       13.39       12.52      0.92 o 
  -8   5   5       46.64       43.61      1.04 o 
  -7   5   5        0.54        0.52      0.70 o 
  -6   5   5       36.90       34.29      0.82 o 
  -5   5   5        6.46        5.04      1.92 o 
  -4   5   5       23.01       24.79      5.29 o 
  -3   5   5        0.40        0.62      1.18 o 
  -2   5   5        3.67        6.91      1.21 o 
  -1   5   5       12.41       15.82      1.50 o 
   0   5   5       42.04       42.44      1.55 o 
   1   5   5       75.60       65.21      1.88 o 
   2   5   5        5.33        6.90      1.39 o 
   3   5   5        0.05        0.65      2.52 o 
   4   5   5        3.45        2.89      1.77 o 
   5   5   5        6.85        7.01      1.10 o 
   6   5   5        3.87        2.33      0.82 o 
   7   5   5        0.05       -0.24      1.11 o 
   8   5   5       91.95       86.45      1.17 o 
   9   5   5        4.15        4.55      0.81 o 
  10   5   5        4.42        4.47      0.85 o 
  11   5   5        0.01        0.06      1.03 o 
 -12   6   5        0.43        0.00      0.78 o 
 -11   6   5        9.04        9.54      0.73 o 
 -10   6   5       14.18       14.06      0.85 o 
  -9   6   5       12.12       12.32      0.72 o 
  -8   6   5        0.01       -0.06      0.92 o 
  -7   6   5        9.72        9.01      0.77 o 
  -6   6   5        0.00        0.71      0.73 o 
  -5   6   5       24.29       21.55      0.69 o 
  -4   6   5       23.33       21.94      0.68 o 
  -3   6   5        3.48        3.67      0.69 o 
  -2   6   5        3.33        3.25      2.13 o 
  -1   6   5      149.60      142.42      2.51 o 
   0   6   5       47.41       42.31      1.68 o 
   1   6   5       13.73       13.97      1.64 o 
   2   6   5       26.13       27.64      1.25 o 
   3   6   5        0.00        0.90      1.07 o 
   4   6   5       69.33       74.56      1.47 o 
   5   6   5        3.11        3.26      1.11 o 
   6   6   5        1.05        0.90      1.10 o 
   7   6   5        3.85        4.56      1.13 o 
   8   6   5        4.10        3.89      0.79 o 
   9   6   5        5.09        3.41      1.28 o 
  10   6   5        2.17        2.69      0.70 o 
 -11   7   5        0.27       -0.20      0.82 o 
 -10   7   5        1.86        3.61      0.87 o 
  -9   7   5        0.17        0.16      0.73 o 
  -8   7   5       18.28       19.45      1.02 o 
  -7   7   5       26.67       27.83      1.50 o 
  -6   7   5        0.69        0.18      1.14 o 
  -5   7   5        5.02        3.84      0.73 o 
  -4   7   5        2.31        1.88      0.61 o 
  -3   7   5        0.82        0.22      0.68 o 
  -2   7   5        0.44        0.60      0.70 o 
  -1   7   5        1.86        1.98      0.95 o 
   0   7   5       21.05       20.66      1.03 o 
   1   7   5       37.32       39.32      0.87 o 
   2   7   5        6.83        3.73      0.68 o 
   3   7   5        1.76        1.58      0.82 o 
   4   7   5        9.39        8.04      0.87 o 
   5   7   5        2.15        0.25      1.15 o 
   6   7   5        0.64        0.69      1.07 o 
   7   7   5       18.45       21.02      1.41 o 
   8   7   5       17.74       15.59      1.28 o 
   9   7   5        3.17        2.17      0.77 o 
  10   7   5        6.45        6.81      0.83 o 
 -10   8   5        0.00       -0.11      0.72 o 
  -9   8   5        7.35        6.21      0.66 o 
  -8   8   5        5.24        4.40      0.81 o 
  -7   8   5        0.51        0.86      0.87 o 
  -6   8   5        1.06        1.09      1.19 o 
  -5   8   5       13.45       12.44      0.95 o 
  -4   8   5        5.08        4.72      0.74 o 
  -3   8   5        0.30        0.44      0.91 o 
  -2   8   5       35.04       30.62      1.05 o 
  -1   8   5       22.49       21.16      1.10 o 
   0   8   5        3.41        4.09      0.88 o 
   1   8   5        8.91        7.47      0.92 o 
   2   8   5        2.76        2.85      0.88 o 
   3   8   5        7.56        4.53      0.90 o 
   4   8   5        8.24        6.20      1.39 o 
   5   8   5        9.56        8.45      0.96 o 
   6   8   5       28.01       29.81      0.93 o 
   7   8   5        0.58        0.29      0.76 o 
   8   8   5        0.97        1.84      0.67 o 
   9   8   5        4.79        4.53      0.68 o 
  -8   9   5        1.08        2.19      0.48 o 
  -7   9   5        2.51        1.18      0.83 o 
  -6   9   5        5.08        5.76      0.75 o 
  -5   9   5        0.73        0.86      0.77 o 
  -4   9   5        0.18       -0.33      1.08 o 
  -3   9   5        1.08        0.04      0.65 o 
  -2   9   5        1.02        0.89      0.67 o 
  -1   9   5       13.83       13.90      0.70 o 
   0   9   5        1.70        1.37      0.64 o 
   1   9   5        5.14        4.58      0.79 o 
   2   9   5        0.10        0.73      1.11 o 
   3   9   5        0.73        0.54      0.74 o 
   4   9   5        0.55        0.06      0.72 o 
   5   9   5        5.53        5.07      0.70 o 
   6   9   5        0.61        0.74      0.59 o 
   7   9   5        1.97        1.77      0.64 o 
  -5  10   5        7.40        8.83      0.77 o 
  -4  10   5        7.75       11.68      0.79 o 
  -3  10   5       18.58       21.80      0.65 o 
  -2  10   5        0.37        0.00      0.60 o 
  -1  10   5        1.64        1.59      0.59 o 
   0  10   5        3.86        3.05      0.91 o 
   1  10   5        0.03       -0.11      0.85 o 
   2  10   5        1.85        2.06      0.81 o 
   3  10   5        0.15       -0.24      0.68 o 
 -15   0   6        1.22        1.66      0.72 o 
 -14   0   6       92.94       87.47     10.95 o 
 -13   0   6       45.98       38.04      5.09 o 
 -12   0   6      195.43      158.67      2.11 o 
 -11   0   6       74.81       58.40      1.61 o 
 -10   0   6        2.81        1.89      1.22 o 
  -8   0   6      316.27      345.83      5.14 o 
  -7   0   6       62.90       49.11      2.36 o 
  -6   0   6       40.49       35.80      2.76 o 
  -5   0   6      582.27      687.52      4.02 o 
  -4   0   6       25.60       22.07      1.48 o 
  -3   0   6     3640.16     4154.31     13.64 o 
  -2   0   6     1661.12     1847.93     22.09 o 
  -1   0   6     1581.70     1730.80     39.25 o 
   0   0   6        5.54        5.65      1.48 o 
   1   0   6     1109.32     1063.38      4.53 o 
   2   0   6      581.64      631.04      4.87 o 
   3   0   6      396.65      440.05      7.68 o 
   4   0   6       31.63       51.14      2.91 o 
   5   0   6      185.44      224.92      9.58 o 
   6   0   6      225.88      236.60      3.03 o 
   7   0   6       98.24       93.25      2.29 o 
   8   0   6       39.87       45.99      0.96 o 
   9   0   6       37.79       37.76      1.06 o 
  10   0   6       18.35       16.82      1.12 o 
  12   0   6        2.53        0.51      1.19 o 
  13   0   6        0.74        1.13      1.02 o 
  14   0   6        2.09        1.97      0.63 o 
 -14   1   6       20.50       18.71      0.62 o 
 -13   1   6        0.96        1.55      0.47 o 
 -12   1   6        3.02        2.24      0.57 o 
 -11   1   6        0.26        0.34      0.86 o 
 -10   1   6       43.74       34.14      2.17 o 
  -9   1   6      136.50      124.10      2.16 o 
  -8   1   6       93.45       99.37     12.43 o 
  -7   1   6        0.95        0.72      1.86 o 
  -6   1   6       23.86       27.56      1.87 o 
  -5   1   6      338.43      347.07      3.45 o 
  -4   1   6       65.03       70.98      2.33 o 
  -3   1   6     1972.55     2013.28      6.88 o 
  -2   1   6      359.42      348.92      2.66 o 
  -1   1   6     1229.24     1348.24      5.11 o 
   0   1   6        0.61        0.11      0.67 o 
   1   1   6       52.99       57.96      1.13 o 
   2   1   6      409.62      412.90      5.35 o 
   3   1   6       38.91       38.27      0.93 o 
   4   1   6      136.62      143.17      1.33 o 
   5   1   6       41.27       35.21      1.32 o 
   6   1   6        0.31        0.62      0.78 o 
   7   1   6       18.00       18.55      0.92 o 
   8   1   6       13.19        9.92      0.61 o 
   9   1   6        2.07        1.05      0.62 o 
  10   1   6       81.70       73.28      1.03 o 
  11   1   6       18.19       20.39      0.81 o 
  12   1   6       20.66       21.66      0.91 o 
  13   1   6        1.47        1.66      0.70 o 
 -15   2   6       19.58       24.73      0.78 o 
 -14   2   6        3.53        4.62      0.64 o 
 -13   2   6       52.44       51.91      0.93 o 
 -12   2   6        0.52        0.00      0.61 o 
 -11   2   6       77.66       61.87      5.06 o 
 -10   2   6        1.12        1.37      0.91 o 
  -9   2   6        0.02       -0.49      0.90 o 
  -8   2   6        2.21        3.26      2.31 o 
  -7   2   6        6.07        6.68      1.37 o 
  -6   2   6       48.76       63.46      2.09 o 
  -5   2   6      294.57      280.02      4.01 o 
  -4   2   6      733.95      868.02     21.63 o 
  -3   2   6      121.06      128.47      2.81 o 
  -2   2   6      956.70     1049.64      7.40 o 
  -1   2   6      213.92      221.90      1.61 o 
   0   2   6     1467.37     1465.47      4.13 o 
   1   2   6      139.50      141.00      1.62 o 
   2   2   6       95.70       97.19      1.40 o 
   3   2   6      239.20      259.32      2.07 o 
   4   2   6      383.29      382.93      4.73 o 
   5   2   6       53.45       66.67      1.16 o 
   6   2   6       88.93       95.15      2.13 o 
   7   2   6       76.32       75.06      4.13 o 
   8   2   6       44.01       45.96      0.90 o 
   9   2   6       11.31       11.13      0.73 o 
  10   2   6        3.19        1.44      0.76 o 
  11   2   6        0.90        0.38      0.89 o 
  12   2   6        0.47        0.15      0.76 o 
  13   2   6        1.22        1.09      0.62 o 
 -14   3   6       21.40       23.48      0.67 o 
 -13   3   6        1.43        0.15      0.69 o 
 -12   3   6       24.15       23.80      1.21 o 
 -11   3   6        0.00       -0.26      1.18 o 
 -10   3   6       12.10       15.43      0.96 o 
  -9   3   6       37.08       27.71      0.81 o 
  -8   3   6       84.34       74.05      1.44 o 
  -7   3   6      172.25      173.73      3.50 o 
  -6   3   6        3.33        1.54      1.35 o 
  -5   3   6       61.72       70.68      1.89 o 
  -4   3   6      232.86      218.60      2.90 o 
  -3   3   6      141.67      161.41      2.32 o 
  -2   3   6      347.01      376.55      3.75 o 
  -1   3   6       83.55       90.96      1.99 o 
   0   3   6      177.04      186.32      6.27 o 
   1   3   6       69.79       77.27      3.48 o 
   2   3   6      110.44      108.25      4.12 o 
   3   3   6      188.66      162.51      3.51 o 
   4   3   6       80.17       79.54      1.51 o 
   5   3   6       64.42       58.26      1.59 o 
   6   3   6        2.64        1.57      0.88 o 
   7   3   6       41.79       45.84      1.04 o 
   8   3   6        4.09        3.26      0.70 o 
   9   3   6       43.49       38.12      1.36 o 
  10   3   6        0.47       -0.12      1.28 o 
  11   3   6       14.34       15.29      1.19 o 
  13   3   6        0.29        1.64      0.75 o 
 -14   4   6        0.43        0.79      0.65 o 
 -13   4   6        0.09        1.07      0.91 o 
 -12   4   6        0.08        0.03      1.07 o 
 -11   4   6       40.28       35.63      1.62 o 
 -10   4   6       56.19       53.64      1.14 o 
  -9   4   6        1.12        0.41      0.70 o 
  -8   4   6        1.83        0.34      0.90 o 
  -7   4   6        1.04        1.65      0.68 o 
  -6   4   6      227.30      229.73      4.15 o 
  -5   4   6       82.84       89.88      2.32 o 
  -4   4   6      148.21      144.97      3.05 o 
  -3   4   6        7.78        7.74      2.12 o 
  -2   4   6       70.68       69.72      1.91 o 
  -1   4   6      119.42      112.18      1.77 o 
   0   4   6      295.95      290.32     14.36 o 
   1   4   6       58.88       65.26      2.20 o 
   2   4   6      296.72      278.05      3.55 o 
   3   4   6        2.23        2.60      1.64 o 
   4   4   6       57.95       59.91      2.24 o 
   5   4   6       46.24       42.77      2.14 o 
   6   4   6       40.58       37.98      0.81 o 
   7   4   6       11.78       12.12      0.75 o 
   8   4   6        3.27        1.38      0.70 o 
   9   4   6       10.47        7.97      0.70 o 
  10   4   6        1.31        0.24      0.87 o 
  11   4   6        1.73        1.24      0.79 o 
  12   4   6        5.16        6.84      0.87 o 
 -13   5   6        1.08        0.07      0.50 o 
 -12   5   6        0.13       -0.20      0.66 o 
 -11   5   6        6.78        5.31      0.81 o 
 -10   5   6        7.02        5.48      0.70 o 
  -9   5   6       34.66       36.06      0.88 o 
  -8   5   6       87.18       79.86      1.70 o 
  -7   5   6       36.22       40.09      0.86 o 
  -6   5   6       67.67       58.01      0.88 o 
  -5   5   6       92.86      102.35      2.54 o 
  -4   5   6       41.14       43.19      1.66 o 
  -3   5   6       20.12       18.77      1.75 o 
  -2   5   6       26.39       28.01      1.38 o 
  -1   5   6       96.59       93.37      1.97 o 
   0   5   6       24.38       24.74      1.89 o 
   1   5   6       16.42       17.78      1.88 o 
   2   5   6       87.24       85.08      2.50 o 
   3   5   6       40.09       40.19      2.16 o 
   4   5   6        0.00        0.09      1.05 o 
   5   5   6       28.91       25.01      1.48 o 
   6   5   6        7.24        8.54      0.71 o 
   7   5   6       14.61       10.97      0.74 o 
   8   5   6       20.29       19.21      0.75 o 
   9   5   6        1.95        1.07      0.69 o 
  10   5   6        0.91       -0.47      0.77 o 
 -12   6   6       14.56       17.78      0.83 o 
 -11   6   6        9.61       10.10      0.74 o 
 -10   6   6       25.89       30.55      0.90 o 
  -9   6   6       13.70       11.66      0.83 o 
  -8   6   6        1.36        1.04      1.22 o 
  -7   6   6       19.01       20.41      0.87 o 
  -6   6   6       14.63       12.76      0.76 o 
  -5   6   6       19.64       20.15      0.70 o 
  -4   6   6       48.02       44.93      0.80 o 
  -3   6   6        6.21        5.43      0.63 o 
  -2   6   6        3.53        2.38      0.54 o 
  -1   6   6       27.75       24.48      0.75 o 
   0   6   6       17.71       14.90      0.72 o 
   1   6   6       19.41       17.95      0.66 o 
   2   6   6       96.72       98.44      2.68 o 
   3   6   6       11.57        9.65      1.13 o 
   4   6   6        0.13       -0.32      1.07 o 
   5   6   6       46.62       41.59      1.31 o 
   6   6   6       28.42       21.27      1.23 o 
   7   6   6       20.60       17.26      1.20 o 
   8   6   6        0.07        0.06      1.02 o 
   9   6   6        0.00       -0.42      1.14 o 
  10   6   6        1.16       -0.03      0.92 o 
  11   6   6        4.99        4.77      0.83 o 
 -10   7   6        0.00       -0.12      0.59 o 
  -9   7   6        0.03       -0.33      0.69 o 
  -8   7   6        0.12        0.21      0.88 o 
  -7   7   6        0.27        0.29      0.90 o 
  -6   7   6        0.83        0.69      1.15 o 
  -5   7   6       21.61       19.36      0.69 o 
  -4   7   6        2.65        2.94      0.63 o 
  -3   7   6        5.43        4.29      0.63 o 
  -2   7   6       33.02       31.75      1.22 o 
  -1   7   6        0.76       -0.10      0.87 o 
   0   7   6        2.91        1.64      0.93 o 
   1   7   6        3.30        4.61      0.68 o 
   2   7   6        9.94        9.98      0.72 o 
   3   7   6        3.27        3.27      0.84 o 
   4   7   6       17.72       14.60      0.90 o 
   5   7   6        0.88        0.47      0.83 o 
   6   7   6       27.23       25.78      1.03 o 
   7   7   6        0.04       -0.38      0.88 o 
   8   7   6       15.01       15.60      1.14 o 
   9   7   6        1.99        3.30      0.72 o 
  10   7   6        0.02        0.76      0.70 o 
 -10   8   6        0.01       -0.14      0.60 o 
  -9   8   6        1.03        0.49      0.94 o 
  -8   8   6        1.08       -0.32      1.08 o 
  -7   8   6        0.43        0.42      1.19 o 
  -6   8   6        0.72        0.19      0.86 o 
  -5   8   6        0.52        0.78      1.18 o 
  -4   8   6        4.81        4.69      0.74 o 
  -3   8   6        5.46        5.51      0.75 o 
  -2   8   6        6.51        5.31      0.76 o 
  -1   8   6        1.40        1.64      0.72 o 
   0   8   6       22.70       20.62      0.77 o 
   1   8   6        1.26        0.15      0.88 o 
   2   8   6        6.33        7.26      0.71 o 
   3   8   6       47.80       43.20      1.04 o 
   4   8   6        1.51        1.17      0.92 o 
   5   8   6        1.22        0.81      0.83 o 
   6   8   6        1.53        1.52      0.82 o 
   7   8   6        2.20        1.35      0.73 o 
   8   8   6        0.98        0.61      0.58 o 
  -7   9   6        3.99       32.96     16.71 o 
  -6   9   6        1.11        0.83      0.83 o 
  -5   9   6        1.09        0.51      0.73 o 
  -4   9   6        0.88        1.13      0.77 o 
  -3   9   6        4.19        3.66      0.64 o 
  -2   9   6        9.76        8.71      0.66 o 
  -1   9   6       14.37       17.19      0.69 o 
   0   9   6       14.22       15.89      0.66 o 
   1   9   6        2.57        2.50      0.74 o 
   2   9   6        0.53        0.78      1.10 o 
   3   9   6        1.88        1.26      1.76 o 
   4   9   6        3.59        2.88      1.51 o 
   5   9   6        0.49        0.77      0.63 o 
   6   9   6        3.36        2.88      0.71 o 
  -4  10   6        2.99        3.05      0.46 o 
  -3  10   6        0.02        0.18      0.67 o 
  -2  10   6        1.86        1.39      0.51 o 
  -1  10   6        1.43        0.92      0.72 o 
   0  10   6        6.14        6.27      0.83 o 
   1  10   6        4.00        3.26      0.79 o 
   2  10   6        0.49        0.16      0.71 o 
 -14   1   7       30.07       33.98      0.75 o 
 -13   1   7        4.85        3.97      0.47 o 
 -12   1   7       34.83       34.28      1.01 o 
 -11   1   7       47.77       34.91      1.93 o 
 -10   1   7       12.36        9.82      0.91 o 
  -9   1   7       62.42       54.13      2.46 o 
  -8   1   7      125.32      128.51      2.56 o 
  -7   1   7       18.68       14.89      2.16 o 
  -6   1   7       40.63       35.06      2.47 o 
  -5   1   7        0.02        2.97      2.12 o 
  -4   1   7        2.15        2.97      1.50 o 
  -3   1   7      149.73      181.59      6.86 o 
  -2   1   7      148.51      182.86      3.52 o 
  -1   1   7     2101.86     2365.01     19.67 o 
   0   1   7     4029.73     4416.79      8.61 o 
   1   1   7        4.32        8.65      0.71 o 
   2   1   7      110.70      110.45      1.58 o 
   3   1   7        3.78        0.55      0.76 o 
   4   1   7       12.45       11.93      0.81 o 
   5   1   7       34.44       32.71      1.25 o 
   6   1   7       35.58       38.46      1.07 o 
   7   1   7       23.57       24.26      0.73 o 
   8   1   7        4.67        4.21      0.81 o 
   9   1   7        0.28       -0.08      1.28 o 
  10   1   7       26.98       22.93      1.00 o 
  11   1   7       19.29       17.37      0.99 o 
  12   1   7        0.16        0.07      0.76 o 
  13   1   7        0.02       -0.28      0.87 o 
 -15   2   7        0.56       -0.41      0.56 o 
 -14   2   7       16.40       14.30      0.66 o 
 -13   2   7        7.76        9.39      0.80 o 
 -12   2   7        1.09        1.10      0.81 o 
 -11   2   7      157.86      115.97      2.51 o 
 -10   2   7        2.81       -0.24      0.85 o 
  -9   2   7       11.25        9.56      1.06 o 
  -8   2   7       25.98       21.24      2.62 o 
  -7   2   7       33.50       38.09      2.13 o 
  -6   2   7       94.11       93.57      2.58 o 
  -5   2   7      107.64      122.41      2.68 o 
  -4   2   7      208.29      191.28      3.03 o 
  -3   2   7     1671.72     1864.09     13.90 o 
  -2   2   7      179.41      246.22      3.45 o 
  -1   2   7      478.61      534.99      2.56 o 
   0   2   7      237.86      278.74      2.15 o 
   1   2   7       30.80       30.84      1.12 o 
   2   2   7      224.03      219.98      3.53 o 
   3   2   7       29.66       24.15      1.14 o 
   4   2   7       31.76       27.10      0.97 o 
   5   2   7      174.01      169.74      2.05 o 
   6   2   7       45.36       43.14      1.30 o 
   7   2   7        8.17        7.31      0.76 o 
   8   2   7        0.13        1.01      0.67 o 
  10   2   7       29.24       27.39      1.19 o 
  11   2   7        2.42        1.42      0.80 o 
  12   2   7        0.28        0.60      0.93 o 
  13   2   7       17.05       17.85      0.87 o 
 -14   3   7        1.12        2.56      0.69 o 
 -13   3   7        0.21        0.00      0.58 o 
 -12   3   7        7.61        8.61      0.83 o 
 -11   3   7       15.32       13.18      1.22 o 
 -10   3   7        5.53        4.60      0.94 o 
  -9   3   7        2.39        4.48      0.72 o 
  -8   3   7        3.58        3.54      1.16 o 
  -7   3   7      219.55      208.55      9.94 o 
  -6   3   7        6.10        5.66      1.97 o 
  -5   3   7      378.71      399.10      5.07 o 
  -4   3   7       14.16       18.88      2.98 o 
  -3   3   7      783.50      813.42      5.69 o 
  -2   3   7       11.32       11.99      1.82 o 
  -1   3   7        0.08        0.40      0.75 o 
   0   3   7       45.79       37.32      1.53 o 
   1   3   7      510.15      489.86      8.46 o 
   2   3   7      228.31      237.60      3.41 o 
   3   3   7        0.00       -0.12      1.03 o 
   4   3   7        1.26        1.60      1.09 o 
   5   3   7       49.74       41.93      1.15 o 
   6   3   7        0.06        0.17      0.64 o 
   7   3   7        1.49        0.58      0.69 o 
   8   3   7       23.77       22.44      0.94 o 
   9   3   7        1.62        1.37      0.84 o 
  10   3   7        0.08        0.88      0.90 o 
  11   3   7        5.85        4.57      1.21 o 
  12   3   7        7.13        8.72      1.03 o 
 -14   4   7        0.79        0.72      0.61 o 
 -13   4   7       13.48       13.47      0.68 o 
 -12   4   7       15.08       15.84      1.09 o 
 -11   4   7       24.26       22.25      1.46 o 
 -10   4   7      136.92      136.65      1.13 o 
  -9   4   7       35.94       30.53      1.10 o 
  -8   4   7        9.74       11.41      0.76 o 
  -7   4   7       79.48       75.54      1.38 o 
  -6   4   7       45.48       46.15      3.00 o 
  -5   4   7      221.20      223.96      6.15 o 
  -4   4   7      238.23      239.53      4.44 o 
  -3   4   7       75.20       70.89      2.06 o 
  -2   4   7       51.22       40.75      1.65 o 
  -1   4   7       10.13        8.13      1.44 o 
   0   4   7       18.80       17.70      1.90 o 
   1   4   7       86.18       75.40      2.44 o 
   2   4   7       95.10       91.47      2.77 o 
   3   4   7        5.18        7.36      1.78 o 
   4   4   7       91.11       81.60      2.54 o 
   5   4   7       19.42       15.92      0.87 o 
   6   4   7       29.02       25.31      0.78 o 
   7   4   7       72.90       63.94      1.92 o 
   8   4   7       19.39       16.22      0.76 o 
   9   4   7        0.04        0.06      0.89 o 
  10   4   7        1.39        0.35      0.83 o 
 -13   5   7        1.41        0.36      0.72 o 
 -12   5   7        2.23        2.68      0.64 o 
 -11   5   7        6.81        7.32      0.81 o 
 -10   5   7        1.65        2.60      0.68 o 
  -9   5   7       74.62       76.20      0.96 o 
  -8   5   7       28.75       24.10      0.81 o 
  -7   5   7       72.81       78.15      1.95 o 
  -6   5   7       65.68       67.10      0.90 o 
  -5   5   7       12.39       12.39      0.60 o 
  -4   5   7       54.73       55.69      1.16 o 
  -3   5   7       24.45       23.68      1.63 o 
  -2   5   7        6.60        7.66      1.48 o 
  -1   5   7       87.56       80.83      1.99 o 
   0   5   7        4.26        2.67      1.82 o 
   1   5   7       22.01       19.73      1.93 o 
   2   5   7        2.26        3.08      1.73 o 
   3   5   7       42.62       46.19      1.13 o 
   4   5   7       14.44       14.42      0.90 o 
   5   5   7        4.26        3.21      0.85 o 
   6   5   7        2.68        2.00      0.70 o 
   7   5   7       19.90       19.61      0.85 o 
   8   5   7       25.98       24.28      0.80 o 
   9   5   7       20.83       22.72      0.90 o 
  10   5   7        4.91        4.61      0.68 o 
 -12   6   7        0.12       -0.27      0.68 o 
 -11   6   7        0.09       -0.01      0.87 o 
 -10   6   7        1.60        2.40      0.74 o 
  -9   6   7        8.70       10.64      0.86 o 
  -8   6   7       36.80       32.50      1.10 o 
  -7   6   7        6.93        6.12      0.75 o 
  -6   6   7       90.97       81.07      1.60 o 
  -5   6   7       18.69       17.47      0.69 o 
  -4   6   7       19.27       19.25      0.62 o 
  -3   6   7        0.54        0.38      0.62 o 
  -2   6   7        0.00        1.26      0.85 o 
  -1   6   7        2.27        2.16      0.70 o 
   0   6   7       18.20       16.83      0.66 o 
   1   6   7        0.02        0.41      0.61 o 
   2   6   7       72.45       71.21      1.16 o 
   3   6   7      130.63      114.60      1.93 o 
   4   6   7        2.80        2.76      1.09 o 
   5   6   7       62.47       59.87      2.28 o 
   6   6   7        2.61        1.14      1.09 o 
   7   6   7        0.87        0.71      1.07 o 
   8   6   7       15.03       14.54      1.31 o 
   9   6   7        0.09       -0.36      1.09 o 
 -10   7   7        2.74        2.08      0.56 o 
  -9   7   7        0.34        0.37      0.54 o 
  -8   7   7       24.06       26.03      0.94 o 
  -7   7   7        2.01        1.97      0.95 o 
  -6   7   7        3.17        2.12      0.91 o 
  -5   7   7       11.42       11.41      0.74 o 
  -4   7   7       30.75       31.82      0.88 o 
  -3   7   7        2.25        1.76      0.63 o 
  -2   7   7       12.37       11.05      0.67 o 
  -1   7   7        1.44        0.44      0.75 o 
   0   7   7       29.32       29.40      1.18 o 
   1   7   7       57.31       56.87      1.92 o 
   2   7   7       12.29       12.36      0.63 o 
   3   7   7        4.68        5.15      0.59 o 
   4   7   7        1.06        3.14      0.71 o 
   5   7   7       60.13       55.80      1.63 o 
   6   7   7        0.79        0.39      0.64 o 
   7   7   7        0.31        0.13      1.18 o 
   8   7   7        0.13       -0.47      0.75 o 
   9   7   7        4.80        4.13      0.75 o 
  -9   8   7        0.55        0.37      0.77 o 
  -8   8   7        0.13        0.31      0.70 o 
  -7   8   7       77.64       84.67      3.60 o 
  -6   8   7        0.02        1.26      1.19 o 
  -5   8   7        0.20        0.03      0.83 o 
  -4   8   7        0.88        1.23      0.84 o 
  -3   8   7        0.00        0.85      1.16 o 
  -2   8   7        0.96        1.21      0.70 o 
  -1   8   7        0.21        0.19      0.70 o 
   0   8   7        0.04        0.13      0.88 o 
   1   8   7       42.55       43.62      2.99 o 
   2   8   7        4.82        3.88      0.68 o 
   3   8   7       39.45       42.91      1.00 o 
   4   8   7       17.31       17.31      0.89 o 
   5   8   7        0.04       -0.29      0.78 o 
   6   8   7        0.30        0.14      1.05 o 
   7   8   7        0.00       -0.16      0.63 o 
  -7   9   7        6.28        5.70      0.50 o 
  -6   9   7        1.36        0.63      0.61 o 
  -5   9   7        1.19        0.29      0.70 o 
  -4   9   7        4.86        4.25      0.73 o 
  -3   9   7        0.00        0.19      0.74 o 
  -2   9   7       13.83       15.47      0.76 o 
  -1   9   7        3.00        2.52      0.60 o 
   0   9   7        1.63        1.31      0.74 o 
   1   9   7        1.84        0.90      0.70 o 
   2   9   7        6.58        5.58      1.05 o 
   3   9   7        0.64        0.50      0.63 o 
   4   9   7        0.22        1.93      0.93 o 
   5   9   7        0.94        0.51      0.55 o 
   1  10   7        1.10        1.63      0.63 o 
 -14   0   8       11.68        9.12      0.64 o 
 -13   0   8       25.62       23.04      1.67 o 
 -12   0   8       10.74        9.81      1.29 o 
 -11   0   8       17.96       14.83      1.39 o 
 -10   0   8      340.99      309.66      2.78 o 
  -9   0   8      133.41      135.95      2.10 o 
  -7   0   8        6.01        6.32      2.17 o 
  -6   0   8       12.17        9.55      1.63 o 
  -5   0   8      599.10      612.26     35.93 o 
  -4   0   8      166.07      194.47      9.12 o 
  -3   0   8      132.85      158.96      2.29 o 
  -2   0   8     2273.18     2953.34     60.04 o 
  -1   0   8       27.46       13.48      2.06 o 
   0   0   8      869.99     1028.00     30.22 o 
   1   0   8        0.95        2.30      1.01 o 
   2   0   8     1301.35     1433.21     32.43 o 
   3   0   8      202.49      212.06      8.99 o 
   4   0   8      131.47      152.48      2.77 o 
   5   0   8      110.27      123.15      2.60 o 
   6   0   8      115.05       99.10      2.45 o 
   7   0   8       77.63       69.73      1.38 o 
   8   0   8       95.79       92.51      2.28 o 
   9   0   8      165.73      143.69      2.07 o 
  10   0   8      157.00      155.50      2.07 o 
  11   0   8        2.86        3.01      1.19 o 
  12   0   8        2.21        2.83      1.02 o 
  13   0   8       10.91       13.18      0.73 o 
 -14   1   8        1.47        1.06      0.64 o 
 -13   1   8        5.13        6.90      0.51 o 
 -12   1   8        3.34        2.67      0.68 o 
 -11   1   8        9.44        7.41      0.99 o 
 -10   1   8       36.89       31.00      1.48 o 
  -9   1   8       16.87       19.92      1.10 o 
  -8   1   8       48.22       46.13      1.33 o 
  -7   1   8        5.85        6.97      1.67 o 
  -6   1   8        0.02        1.74      1.53 o 
  -5   1   8       32.08       52.70      2.86 o 
  -4   1   8      465.91      482.09      9.08 o 
  -3   1   8      500.42      560.42      4.20 o 
  -2   1   8     1000.11     1145.29      4.51 o 
  -1   1   8      686.53      779.39      5.94 o 
   0   1   8      230.52      258.69      6.11 o 
   1   1   8      290.21      292.96      3.78 o 
   2   1   8       92.44      106.69      1.91 o 
   3   1   8      400.34      387.04      3.30 o 
   4   1   8       27.49       20.95      0.99 o 
   5   1   8       10.86        9.45      1.03 o 
   6   1   8        0.03       -0.46      0.73 o 
   7   1   8        3.41        1.96      0.77 o 
   8   1   8       25.39       17.32      0.69 o 
   9   1   8        3.08        1.92      0.95 o 
  10   1   8        0.60        1.39      0.92 o 
  11   1   8        2.18        1.02      0.84 o 
  12   1   8        0.30        0.11      0.71 o 
  13   1   8        2.90        3.97      0.68 o 
 -14   2   8       15.07       17.32      0.52 o 
 -13   2   8       34.30       34.46      0.91 o 
 -12   2   8       80.90       86.88      1.13 o 
 -11   2   8       33.29       30.15      2.49 o 
 -10   2   8       47.59       43.64      1.09 o 
  -9   2   8      171.76      161.44      3.21 o 
  -8   2   8      119.46      115.98      1.54 o 
  -7   2   8       15.48       16.59      2.29 o 
  -6   2   8        7.40        9.58      2.04 o 
  -5   2   8      176.62      187.53      4.04 o 
  -4   2   8      254.79      264.40      6.21 o 
  -3   2   8       27.31       31.15      1.97 o 
  -2   2   8       41.04       40.31      1.12 o 
  -1   2   8      112.31      143.70      2.96 o 
   0   2   8       50.09       59.22      3.95 o 
   1   2   8      105.23       97.98      1.58 o 
   2   2   8       86.04       77.69      1.52 o 
   3   2   8      147.46      146.78      3.95 o 
   4   2   8        1.46        1.01      0.88 o 
   5   2   8       51.71       52.70      1.22 o 
   6   2   8       13.95       12.75      0.60 o 
   7   2   8       36.70       27.39      0.77 o 
   8   2   8      191.92      165.07      2.01 o 
   9   2   8       22.57       18.95      0.82 o 
  10   2   8       16.99       18.06      0.92 o 
  11   2   8       15.66       13.74      0.82 o 
  12   2   8        0.00       -0.29      0.60 o 
 -14   3   8        6.24        7.63      0.51 o 
 -13   3   8        0.31        0.49      0.69 o 
 -12   3   8        0.05        0.31      0.77 o 
 -11   3   8       12.32       11.93      1.18 o 
 -10   3   8       28.02       26.93      1.40 o 
  -9   3   8       87.77       84.99      0.99 o 
  -8   3   8      101.28       95.87      1.57 o 
  -7   3   8      218.54      251.81      5.41 o 
  -6   3   8       34.37       41.66      2.42 o 
  -5   3   8      111.21      126.06      3.04 o 
  -4   3   8      118.72      104.10      2.82 o 
  -3   3   8       23.73       22.65      2.53 o 
  -2   3   8       17.03       15.03      2.50 o 
  -1   3   8       16.14       14.99      0.95 o 
   0   3   8      661.97      680.84     27.99 o 
   1   3   8        0.13        0.72      1.06 o 
   2   3   8      180.13      180.79      5.11 o 
   3   3   8       33.13       36.00      2.80 o 
   4   3   8        1.77        2.76      1.17 o 
   5   3   8       27.58       25.02      0.59 o 
   6   3   8       30.29       24.85      0.73 o 
   7   3   8        0.80        0.27      0.70 o 
   8   3   8        1.20        1.21      0.69 o 
   9   3   8        2.52        2.50      0.92 o 
  10   3   8        0.79        0.92      1.22 o 
  11   3   8       35.32       38.56      1.29 o 
  12   3   8        1.93        1.24      0.83 o 
 -13   4   8       22.44       28.33      0.68 o 
 -12   4   8        0.76        0.45      0.93 o 
 -11   4   8        5.84        7.69      1.20 o 
 -10   4   8      100.28      104.54      1.62 o 
  -9   4   8        1.78        0.94      0.71 o 
  -8   4   8        8.07        5.42      0.73 o 
  -7   4   8      110.81      103.74      2.72 o 
  -6   4   8       59.94       59.81      0.98 o 
  -5   4   8       58.13       50.41      3.13 o 
  -4   4   8      114.05      111.33      3.63 o 
  -3   4   8        2.64        2.03      1.46 o 
  -2   4   8        2.26        0.72      1.49 o 
  -1   4   8       49.78       45.36      1.82 o 
   0   4   8       30.37       30.61      2.11 o 
   1   4   8       86.64       89.96      2.89 o 
   2   4   8       30.31       30.22      1.77 o 
   3   4   8       48.05       44.26      1.48 o 
   4   4   8        3.77        2.80      0.73 o 
   5   4   8       67.79       64.86      1.48 o 
   6   4   8       70.10       59.47      1.13 o 
   7   4   8       26.30       19.96      0.79 o 
   8   4   8        3.07        2.22      0.69 o 
   9   4   8        1.67        0.72      0.82 o 
  10   4   8        1.63       -0.47      1.13 o 
  11   4   8       10.32       11.68      0.97 o 
 -13   5   8        0.72        0.12      0.60 o 
 -12   5   8        3.17        2.28      0.91 o 
 -11   5   8       13.51       15.25      1.10 o 
 -10   5   8        4.58        3.75      0.85 o 
  -9   5   8       58.89       57.01      1.09 o 
  -8   5   8       17.68       17.98      0.79 o 
  -7   5   8        0.85        0.54      0.77 o 
  -6   5   8       78.71       75.35      1.26 o 
  -5   5   8        0.66        1.43      0.62 o 
  -4   5   8        1.61        1.42      0.57 o 
  -3   5   8       32.02       35.09      0.78 o 
  -2   5   8       84.05       82.85      1.10 o 
  -1   5   8       55.81       51.15      1.14 o 
   0   5   8       34.85       36.22      0.99 o 
   1   5   8      120.09      120.88      2.29 o 
   2   5   8        0.93       -0.03      0.86 o 
   3   5   8        2.05        1.66      0.88 o 
   4   5   8       12.80        8.05      0.74 o 
   5   5   8       40.77       41.73      1.57 o 
   6   5   8        5.14        3.89      0.86 o 
   7   5   8        1.48        0.72      0.82 o 
   8   5   8        6.22        6.52      0.88 o 
   9   5   8        4.87        5.27      0.76 o 
  10   5   8        4.72        2.38      0.89 o 
 -11   6   8        4.06        3.40      0.85 o 
 -10   6   8       15.93       15.38      0.77 o 
  -9   6   8        2.93        3.23      1.18 o 
  -8   6   8       21.00       21.79      1.17 o 
  -7   6   8       15.34       15.13      0.76 o 
  -6   6   8        0.00        0.43      0.86 o 
  -5   6   8        4.97        6.31      0.66 o 
  -4   6   8       29.91       29.57      0.66 o 
  -3   6   8        0.83        1.22      0.60 o 
  -2   6   8       40.02       46.36      0.63 o 
  -1   6   8       18.80       19.36      0.84 o 
   0   6   8        7.62        5.72      0.58 o 
   1   6   8        0.27       -0.13      0.70 o 
   2   6   8        7.95        8.05      0.75 o 
   3   6   8       54.10       50.34      0.74 o 
   4   6   8       79.12       74.29      1.47 o 
   5   6   8        3.21        1.77      0.84 o 
   6   6   8       29.26       28.62      1.33 o 
   7   6   8        1.56        1.00      1.26 o 
   8   6   8        6.86        5.68      1.17 o 
   9   6   8        0.21       -0.27      0.76 o 
  10   6   8        0.29       -0.12      0.78 o 
 -10   7   8       12.97       14.30      0.90 o 
  -9   7   8       11.23       14.00      1.10 o 
  -8   7   8        4.56        6.55      0.82 o 
  -7   7   8       86.33       91.72      3.49 o 
  -6   7   8       62.41       60.53      0.92 o 
  -5   7   8       29.55       33.79      0.71 o 
  -4   7   8       68.52       65.76      0.79 o 
  -3   7   8        0.66        0.97      0.72 o 
  -2   7   8       13.54       12.21      0.66 o 
  -1   7   8        1.24        0.98      0.96 o 
   0   7   8        3.27        2.61      0.69 o 
   1   7   8        4.86        4.05      0.61 o 
   2   7   8       12.63       12.10      0.62 o 
   3   7   8        0.23        0.31      0.57 o 
   4   7   8        1.77        2.95      0.71 o 
   5   7   8        2.02        1.60      0.67 o 
   6   7   8        1.59        0.71      0.63 o 
   7   7   8        1.11        1.23      0.55 o 
   8   7   8        0.58        0.64      0.97 o 
   9   7   8        1.25        2.12      0.64 o 
  -9   8   8       14.82       15.99      0.69 o 
  -8   8   8       13.60       13.69      1.69 o 
  -7   8   8        6.63        7.95      0.75 o 
  -5   8   8        0.51       -0.21      1.21 o 
  -4   8   8       27.43       28.20      0.87 o 
  -3   8   8        1.77        2.90      1.64 o 
  -2   8   8       17.90       17.19      0.74 o 
  -1   8   8        0.89        0.87      0.83 o 
   0   8   8        0.94        0.90      0.83 o 
   1   8   8        0.33        0.52      0.66 o 
   2   8   8        4.04        2.55      0.62 o 
   3   8   8        7.57        6.34      0.81 o 
   4   8   8        0.01       -0.09      0.75 o 
   5   8   8        1.09        0.57      0.71 o 
   6   8   8        0.37        0.29      0.66 o 
   7   8   8        0.50        1.03      0.75 o 
  -6   9   8        0.15       -0.32      0.51 o 
  -5   9   8        2.75        1.48      0.62 o 
  -4   9   8        0.02       -0.44      0.96 o 
  -3   9   8        1.73        1.27      0.94 o 
  -2   9   8        0.90        1.64      0.68 o 
  -1   9   8        0.05        0.89      0.71 o 
   0   9   8        7.39        6.43      0.69 o 
   1   9   8        3.11        1.98      0.65 o 
   2   9   8        1.09        1.96      0.96 o 
   3   9   8        0.12       -0.12      0.88 o 
   4   9   8       15.22       16.76      0.86 o 
 -14   1   9        2.52        3.56      0.58 o 
 -13   1   9       20.24       21.50      0.66 o 
 -12   1   9       56.96       55.39      1.22 o 
 -11   1   9       12.31       12.29      0.98 o 
 -10   1   9      156.70      151.72      1.55 o 
  -9   1   9        3.22        4.87      1.01 o 
  -8   1   9      191.30      203.03      2.34 o 
  -7   1   9       25.64       28.61      2.88 o 
  -6   1   9       12.07       14.57      1.75 o 
  -5   1   9       10.61        7.23      1.56 o 
  -4   1   9        4.23        6.78      1.46 o 
  -3   1   9      279.62      314.85      3.98 o 
  -2   1   9       50.20       68.95      1.22 o 
  -1   1   9       38.76       47.33      1.70 o 
   0   1   9       11.07        6.63      1.06 o 
   1   1   9        8.91        7.11      1.09 o 
   2   1   9      344.56      381.87      5.88 o 
   3   1   9       56.60       62.43      1.24 o 
   4   1   9        2.84        2.42      0.88 o 
   5   1   9       29.11       30.64      0.87 o 
   6   1   9       78.44       80.87      1.89 o 
   7   1   9       20.16       16.50      0.78 o 
   8   1   9       34.57       28.56      0.87 o 
   9   1   9       18.22       20.16      1.20 o 
  10   1   9        2.15        1.49      0.87 o 
  11   1   9        0.42        0.69      0.76 o 
 -14   2   9        6.71        7.82      0.57 o 
 -13   2   9        0.33        0.48      0.66 o 
 -12   2   9        2.08        2.52      0.64 o 
 -11   2   9       45.22       37.13      1.35 o 
 -10   2   9      151.47      142.64      3.29 o 
  -9   2   9       18.78       16.51      1.27 o 
  -8   2   9       72.87       80.97      0.99 o 
  -7   2   9      364.42      374.52      5.12 o 
  -6   2   9      310.74      324.91      4.27 o 
  -5   2   9       70.38       64.95      5.03 o 
  -4   2   9      245.80      279.05      3.83 o 
  -3   2   9       51.99       56.49      2.11 o 
  -2   2   9        7.91        3.08      1.73 o 
  -1   2   9       23.86       24.70      1.20 o 
   0   2   9        0.08        0.05      1.02 o 
   1   2   9       18.85       25.46      1.25 o 
   2   2   9        0.50        0.00      1.06 o 
   3   2   9        0.01       -0.30      0.88 o 
   4   2   9       18.48       18.20      1.03 o 
   5   2   9       34.58       35.66      0.91 o 
   6   2   9        9.83        9.63      0.71 o 
   7   2   9       23.32       23.74      1.02 o 
   8   2   9       49.48       44.39      1.64 o 
   9   2   9       30.91       31.48      2.17 o 
  10   2   9        0.08        0.31      1.07 o 
  11   2   9       16.28       17.02      1.21 o 
  12   2   9        0.52        0.14      0.79 o 
 -14   3   9       16.02       14.48      0.64 o 
 -13   3   9        0.00        0.18      0.65 o 
 -12   3   9       32.55       33.43      0.87 o 
 -11   3   9       47.45       46.35      1.49 o 
 -10   3   9        9.03        7.20      0.85 o 
  -9   3   9        2.97        3.74      0.73 o 
  -8   3   9       94.93       95.36      1.96 o 
  -7   3   9      119.84      118.25      1.71 o 
  -6   3   9        5.16        7.45      0.75 o 
  -5   3   9       17.48       16.27      2.41 o 
  -4   3   9       12.17       13.17      2.19 o 
  -3   3   9       64.54       68.65      2.57 o 
  -2   3   9      612.70      644.59      4.27 o 
  -1   3   9       35.06       41.65      1.51 o 
   0   3   9        4.94        6.74      1.13 o 
   1   3   9      153.13      159.86      7.43 o 
   2   3   9       47.97       46.39      2.35 o 
   3   3   9       21.42       19.71      1.36 o 
   4   3   9      128.24      131.79      1.10 o 
   5   3   9       85.26       85.11      1.27 o 
   6   3   9       63.06       54.82      1.34 o 
   7   3   9        1.38        1.41      0.82 o 
   8   3   9        1.63        2.08      1.06 o 
   9   3   9        3.09        3.08      1.31 o 
  10   3   9        1.97        1.39      1.18 o 
  11   3   9        5.40        7.18      1.04 o 
 -13   4   9       22.82       25.40      0.61 o 
 -12   4   9        2.96        2.86      0.69 o 
 -11   4   9        4.56        7.05      1.16 o 
 -10   4   9       22.58       25.77      0.79 o 
  -9   4   9        3.01        3.91      0.69 o 
  -8   4   9       25.22       26.59      0.78 o 
  -7   4   9        2.36        2.87      0.72 o 
  -6   4   9       52.09       45.41      0.86 o 
  -5   4   9      194.80      195.35      1.12 o 
  -4   4   9       66.94       66.63      0.88 o 
  -3   4   9        0.29       -0.17      1.52 o 
  -2   4   9        0.14        0.55      1.53 o 
  -1   4   9       10.62       10.88      2.02 o 
   0   4   9      207.56      200.46      3.59 o 
   1   4   9      279.82      271.75     11.82 o 
   2   4   9       91.68       90.96      1.48 o 
   3   4   9       53.69       49.13      1.41 o 
   4   4   9       11.40       10.70      0.80 o 
   5   4   9        0.00        0.43      0.66 o 
   6   4   9        0.02        1.03      1.07 o 
   7   4   9       47.61       46.99      1.00 o 
   8   4   9        5.22        3.25      0.88 o 
   9   4   9        5.72        2.76      1.20 o 
  10   4   9        8.73       10.68      1.10 o 
  11   4   9        3.12        3.23      0.75 o 
 -12   5   9       23.16       24.02      0.92 o 
 -11   5   9       15.04       19.95      1.06 o 
 -10   5   9        2.43        2.92      0.80 o 
  -9   5   9        4.12        4.88      0.67 o 
  -8   5   9        5.38        6.45      0.93 o 
  -7   5   9        4.95        3.64      0.72 o 
  -6   5   9      229.72      217.42      4.14 o 
  -5   5   9       17.71       16.43      0.76 o 
  -4   5   9      260.61      277.02      1.53 o 
  -3   5   9       65.52       68.66      0.68 o 
  -2   5   9       26.00       27.03      0.77 o 
  -1   5   9       14.85       14.85      0.55 o 
   0   5   9        6.70        7.52      0.66 o 
   1   5   9       12.02       14.47      0.62 o 
   2   5   9      119.19      115.03      1.67 o 
   3   5   9        3.24        2.63      0.74 o 
   4   5   9        9.07        7.67      0.74 o 
   5   5   9       49.92       45.88      1.09 o 
   6   5   9       25.91       25.58      1.07 o 
   7   5   9       15.38       16.26      0.96 o 
   8   5   9        2.18        2.38      0.82 o 
   9   5   9        7.29        7.55      1.04 o 
 -11   6   9        9.31        9.57      0.77 o 
 -10   6   9        0.11        0.56      0.67 o 
  -9   6   9       27.55       30.14      1.31 o 
  -8   6   9       22.67       22.19      0.93 o 
  -7   6   9       49.73       53.65      1.06 o 
  -6   6   9       46.38       46.70      0.87 o 
  -5   6   9        9.20        9.23      0.63 o 
  -4   6   9      191.82      178.98      1.69 o 
  -3   6   9        0.10        1.25      0.72 o 
  -2   6   9      178.93      183.57      1.80 o 
  -1   6   9       89.37       94.79      2.47 o 
   0   6   9        1.98        0.89      0.63 o 
   1   6   9       59.83       57.90      1.11 o 
   2   6   9       28.98       25.70      0.70 o 
   3   6   9        1.21        0.35      0.61 o 
   4   6   9        9.24       10.40      0.55 o 
   5   6   9       15.07       12.50      0.70 o 
   6   6   9        6.84        4.14      0.89 o 
   7   6   9        1.40        1.01      0.60 o 
   8   6   9        0.97        0.68      0.67 o 
   9   6   9        0.08       -0.20      0.51 o 
  -9   7   9        0.10        0.58      0.94 o 
  -8   7   9        0.36        0.44      0.97 o 
  -7   7   9        0.43        1.28      0.80 o 
  -6   7   9       27.35       29.96      0.76 o 
  -5   7   9        0.25       -0.12      0.71 o 
  -4   7   9       78.36       81.44      0.99 o 
  -3   7   9       19.27       20.43      1.35 o 
  -2   7   9       28.72       27.56      0.96 o 
  -1   7   9        0.11        0.98      1.33 o 
   0   7   9       15.88       15.50      0.64 o 
   1   7   9        3.33        2.54      0.58 o 
   2   7   9        3.84        3.96      0.57 o 
   3   7   9       19.25       20.18      0.65 o 
   4   7   9       27.05       25.00      0.96 o 
   5   7   9        2.81        2.55      0.63 o 
   6   7   9        0.56        0.46      0.56 o 
   7   7   9        0.56        0.22      0.57 o 
   8   7   9        0.17        0.86      0.74 o 
  -8   8   9        0.16        1.06      0.71 o 
  -7   8   9        0.80        0.41      0.69 o 
  -6   8   9       11.29        8.92      0.80 o 
  -5   8   9        1.47        2.33      0.77 o 
  -4   8   9        0.06        0.31      1.08 o 
  -3   8   9       31.27       30.61      0.74 o 
  -2   8   9        7.77        6.88      1.06 o 
  -1   8   9       49.77       51.32      1.00 o 
   0   8   9        5.16        4.59      0.84 o 
   1   8   9        4.96        3.85      0.79 o 
   2   8   9       20.32       22.08      0.81 o 
   3   8   9        1.61        1.92      0.70 o 
   4   8   9       13.77       11.02      0.72 o 
   6   8   9        2.27        1.73      0.74 o 
  -5   9   9       10.03        6.69      0.78 o 
  -4   9   9        5.77        4.97      0.85 o 
  -3   9   9       13.16       14.19      0.97 o 
  -2   9   9        2.33        3.74      0.94 o 
  -1   9   9        5.87        7.54      1.20 o 
   0   9   9        1.15        1.72      0.61 o 
   1   9   9        2.19        2.19      0.55 o 
   2   9   9        0.36       -0.19      0.80 o 
   3   9   9        0.38       -0.54      0.68 o 
 -14   0  10       10.40        8.72      0.74 o 
 -13   0  10        0.23        0.22      0.63 o 
 -12   0  10       47.16       48.07      1.41 o 
 -11   0  10        1.46        1.20      1.23 o 
 -10   0  10      372.32      356.03      2.94 o 
  -9   0  10        0.97        2.69      1.39 o 
  -8   0  10      517.30      526.63      3.36 o 
  -7   0  10     1972.52     2094.85      6.27 o 
  -6   0  10       17.12       18.20      3.88 o 
  -5   0  10      645.62      648.47      9.86 o 
  -4   0  10       25.92       27.04      3.39 o 
  -3   0  10      100.96      107.69      1.91 o 
  -2   0  10     1144.48     1221.76      6.20 o 
  -1   0  10       20.97       26.04      1.63 o 
   0   0  10       90.89       80.55      1.62 o 
   1   0  10        2.31        1.96      1.08 o 
   2   0  10        8.66       11.79      1.50 o 
   3   0  10       93.00      108.93      2.68 o 
   4   0  10      382.61      380.17      4.49 o 
   5   0  10        5.24        5.94      1.94 o 
   6   0  10      200.04      209.01      2.75 o 
   7   0  10      108.00      108.72      1.57 o 
   8   0  10       62.07       65.18      1.39 o 
   9   0  10        1.31       -0.20      1.29 o 
  10   0  10       22.61       26.34      1.31 o 
  11   0  10        8.41        5.92      1.04 o 
 -14   1  10        0.02       -0.21      0.73 o 
 -13   1  10       26.34       26.72      0.66 o 
 -12   1  10        6.37        5.47      0.62 o 
 -11   1  10       76.64       76.94      4.40 o 
 -10   1  10        0.62        1.75      0.94 o 
  -9   1  10      564.44      541.18      2.53 o 
  -8   1  10      807.72      786.30      2.97 o 
  -7   1  10      231.33      251.09      2.23 o 
  -6   1  10      128.85      151.88      3.58 o 
  -5   1  10       20.36       13.60      4.00 o 
  -4   1  10      175.18      182.85      4.04 o 
  -3   1  10       56.49       64.77      7.13 o 
  -2   1  10        1.12       -1.31      1.77 o 
  -1   1  10       30.27       40.77      1.73 o 
   0   1  10       82.33       81.03      1.64 o 
   1   1  10     1002.63     1009.03     11.03 o 
   2   1  10      220.50      218.53      2.38 o 
   3   1  10      507.72      494.31      3.44 o 
   4   1  10        0.04        1.42      0.86 o 
   5   1  10      115.34      111.65      1.39 o 
   6   1  10        0.45        0.57      0.73 o 
   7   1  10       14.38       13.74      0.81 o 
   8   1  10        3.65        2.50      0.74 o 
   9   1  10       18.66       20.12      0.97 o 
  10   1  10        4.99        3.41      0.80 o 
  11   1  10        1.33        0.84      1.02 o 
 -14   2  10        7.00        8.46      0.60 o 
 -13   2  10        3.04        3.36      0.63 o 
 -12   2  10        3.83        3.86      0.60 o 
 -11   2  10        3.79        4.96      0.87 o 
 -10   2  10       16.40       17.40      0.94 o 
  -9   2  10        5.64        8.19      1.89 o 
  -8   2  10       43.34       46.03      1.27 o 
  -7   2  10      126.21      123.75      1.41 o 
  -6   2  10        2.51        4.81      0.63 o 
  -5   2  10      314.73      345.10      5.48 o 
  -4   2  10      412.35      457.99     16.89 o 
  -3   2  10      212.44      225.60      6.76 o 
  -2   2  10        1.15       -0.26      1.96 o 
  -1   2  10      116.46      123.54      3.62 o 
   0   2  10        8.74        8.83      1.13 o 
   1   2  10       86.32       87.26      2.48 o 
   2   2  10        0.37        0.64      0.94 o 
   3   2  10      382.95      383.75      2.08 o 
   4   2  10      141.36      137.03      1.73 o 
   5   2  10       71.13       70.85      1.13 o 
   6   2  10      158.55      150.15      1.55 o 
   7   2  10       29.97       32.11      0.87 o 
   8   2  10        8.88        6.96      1.33 o 
   9   2  10       23.01       27.24      1.43 o 
 -13   3  10        2.98        2.41      0.57 o 
 -12   3  10       14.52       14.76      0.74 o 
 -11   3  10       15.61       15.72      2.30 o 
 -10   3  10      266.74      272.69      2.76 o 
  -9   3  10       23.63       26.44      0.94 o 
  -8   3  10        6.58        7.05      0.77 o 
  -7   3  10      248.82      242.13      3.71 o 
  -6   3  10      282.27      277.26      1.96 o 
  -5   3  10      352.22      357.39      1.57 o 
  -4   3  10       26.09       23.62      0.98 o 
  -3   3  10       27.19       28.46      2.96 o 
  -2   3  10      156.13      160.78      6.26 o 
  -1   3  10      404.71      428.52     19.68 o 
   0   3  10       14.49       18.20      1.31 o 
   1   3  10       48.82       42.36      1.73 o 
   2   3  10      200.85      196.77      1.69 o 
   3   3  10      183.39      178.35      2.41 o 
   4   3  10      229.52      227.13      1.92 o 
   5   3  10       36.57       37.55      0.75 o 
   6   3  10        4.36        3.49      0.74 o 
   7   3  10       78.42       79.99      2.64 o 
   9   3  10        2.52        1.86      1.19 o 
  10   3  10        0.81        1.15      1.10 o 
  11   3  10        1.02        1.33      0.79 o 
 -13   4  10        0.28        0.45      0.41 o 
 -12   4  10        9.58       11.20      0.67 o 
 -11   4  10        2.10        2.41      1.06 o 
 -10   4  10      105.96      107.81      1.13 o 
  -9   4  10        8.54        7.93      0.62 o 
  -8   4  10        1.50        0.92      0.69 o 
  -7   4  10       53.68       50.53      1.15 o 
  -6   4  10       79.11       76.58      1.26 o 
  -5   4  10        1.69        1.51      0.60 o 
  -4   4  10       80.58       84.70      0.77 o 
  -3   4  10       10.58        9.54      0.60 o 
  -2   4  10        5.57        4.98      0.66 o 
  -1   4  10      173.66      157.54      1.41 o 
   0   4  10       55.31       52.36      1.67 o 
   1   4  10      385.42      384.60      2.84 o 
   2   4  10       11.69       12.86      0.75 o 
   3   4  10       80.64       77.04      1.08 o 
   4   4  10       57.13       56.54      0.84 o 
   5   4  10        3.49        2.28      0.70 o 
   6   4  10        6.50        6.44      0.71 o 
   7   4  10       89.26       94.68      1.72 o 
   8   4  10        3.11        0.57      1.19 o 
   9   4  10        7.39        6.49      1.15 o 
  10   4  10        5.01        3.93      0.91 o 
 -12   5  10        9.05        8.27      0.47 o 
 -11   5  10       32.02       42.38      1.07 o 
 -10   5  10        0.25        1.11      0.92 o 
  -9   5  10        0.03        1.02      1.12 o 
  -8   5  10        9.99       10.75      0.86 o 
  -7   5  10        5.88        5.32      0.87 o 
  -6   5  10       22.82       22.91      0.94 o 
  -5   5  10       54.50       54.31      1.04 o 
  -4   5  10      400.89      407.42      2.00 o 
  -3   5  10      105.48      103.45      1.02 o 
  -2   5  10      138.81      137.45      1.16 o 
  -1   5  10       22.49       20.19      0.82 o 
   0   5  10      155.25      156.04      1.05 o 
   1   5  10      124.05      120.03      1.91 o 
   2   5  10       16.69       15.99      0.63 o 
   3   5  10       52.67       50.37      0.89 o 
   4   5  10        6.11        5.74      0.67 o 
   5   5  10        5.62        5.35      0.70 o 
   6   5  10        6.29        8.24      0.94 o 
   7   5  10        5.40        8.96      0.90 o 
   8   5  10       19.45       25.18      1.22 o 
   9   5  10        4.75        6.30      0.91 o 
 -10   6  10        0.01       -0.17      0.75 o 
  -9   6  10        6.24        6.40      1.12 o 
  -8   6  10        0.91        1.75      0.79 o 
  -7   6  10        1.94        2.82      0.68 o 
  -6   6  10       22.52       25.75      0.77 o 
  -5   6  10       32.18       34.33      0.84 o 
  -4   6  10        5.55        7.49      0.64 o 
  -3   6  10        8.99       10.52      0.61 o 
  -2   6  10       58.36       60.76      0.85 o 
  -1   6  10       16.10       16.71      0.94 o 
   0   6  10      181.16      179.61      2.35 o 
   1   6  10       50.93       50.01      0.68 o 
   2   6  10       16.60       15.08      0.59 o 
   3   6  10        1.01        0.70      0.60 o 
   4   6  10       11.04       11.54      0.55 o 
   5   6  10        0.15        0.13      0.67 o 
   6   6  10        2.22        2.97      0.55 o 
   7   6  10        0.17        0.00      0.68 o 
   8   6  10        9.59       10.67      0.91 o 
  -8   7  10        1.97        1.74      0.97 o 
  -7   7  10        1.87        1.32      0.72 o 
  -6   7  10        7.71       11.91      0.67 o 
  -5   7  10        2.02        2.19      0.68 o 
  -4   7  10       13.54       12.78      0.63 o 
  -3   7  10      124.70      127.10      3.74 o 
  -2   7  10       19.67       23.60      0.66 o 
  -1   7  10       20.32       20.60      2.15 o 
   0   7  10       33.51       37.52      1.95 o 
   1   7  10        1.88        3.19      0.68 o 
   2   7  10        0.67       -0.32      0.80 o 
   3   7  10        7.01        6.97      0.61 o 
   4   7  10        0.02        0.39      0.71 o 
   5   7  10        0.17        0.73      0.66 o 
   6   7  10        0.01        0.38      0.60 o 
   7   7  10        1.31        1.02      0.73 o 
  -7   8  10        8.82        9.31      0.74 o 
  -6   8  10       15.57       14.64      0.66 o 
  -5   8  10        4.97        4.98      0.69 o 
  -4   8  10        2.13        1.55      1.27 o 
  -3   8  10        3.53        5.51      0.75 o 
  -2   8  10        6.37        5.88      0.78 o 
  -1   8  10       13.22       13.11      1.06 o 
   0   8  10        0.27        0.51      1.09 o 
   1   8  10        2.63        0.73      0.72 o 
   2   8  10        1.07        1.12      0.99 o 
   3   8  10        1.92        1.20      0.97 o 
  -4   9  10        3.81        3.11      0.66 o 
  -3   9  10        0.36        1.67      0.72 o 
  -2   9  10        8.02        9.76      0.80 o 
  -1   9  10       46.98       53.09      0.91 o 
   0   9  10        9.93       10.83      0.49 o 
   1   9  10        0.34        1.29      0.63 o 
 -13   1  11        0.01       -0.03      0.48 o 
 -12   1  11       19.21       20.11      0.63 o 
 -11   1  11       14.77       15.55      0.89 o 
 -10   1  11      106.77      103.42      1.34 o 
  -9   1  11      387.81      380.49      9.12 o 
  -8   1  11        7.45       10.82      1.41 o 
  -7   1  11      271.42      293.16      1.89 o 
  -6   1  11       16.44       19.53      0.94 o 
  -5   1  11      324.93      330.35      2.03 o 
  -4   1  11       31.25       28.83      2.39 o 
  -2   1  11       10.04       13.86      1.42 o 
  -1   1  11        0.12        0.26      1.00 o 
   0   1  11        4.71        4.35      0.95 o 
   1   1  11       26.09       30.44      1.19 o 
   2   1  11      301.24      309.18      2.47 o 
   3   1  11       74.54       82.63      2.57 o 
   4   1  11      814.84      806.88      3.31 o 
   5   1  11       23.22       25.72      1.39 o 
   6   1  11       22.67       24.57      1.43 o 
   7   1  11        0.15        0.38      1.00 o 
   8   1  11        5.48        5.99      0.91 o 
   9   1  11       17.04       19.51      0.95 o 
  10   1  11        3.44        3.31      0.70 o 
 -13   2  11        2.61        2.52      0.43 o 
 -12   2  11        6.42        6.71      0.57 o 
 -11   2  11       18.13       16.42      1.40 o 
 -10   2  11      150.97      141.79      4.13 o 
  -9   2  11       16.51       16.56      1.21 o 
  -8   2  11        4.56        6.78      0.74 o 
  -7   2  11      585.26      612.84     11.77 o 
  -6   2  11       71.84       75.68      1.09 o 
  -5   2  11       43.05       41.18      0.93 o 
  -4   2  11       22.39       22.01      1.09 o 
  -3   2  11       59.12       68.70      2.32 o 
  -2   2  11      106.98       95.49      3.10 o 
  -1   2  11        4.00        4.52      1.17 o 
   0   2  11       28.40       28.65      1.41 o 
   1   2  11      673.76      665.57      8.16 o 
   2   2  11      208.56      214.31      2.58 o 
   3   2  11       89.87       97.75      2.37 o 
   4   2  11        4.19        3.47      1.06 o 
   5   2  11        4.02        4.84      1.25 o 
   6   2  11      189.35      191.48      1.51 o 
   7   2  11       30.24       33.05      2.22 o 
   8   2  11        0.09       -0.38      0.81 o 
   9   2  11        3.99        6.47      1.18 o 
  10   2  11        1.10        1.53      1.02 o 
  11   2  11        1.89        1.17      0.66 o 
 -13   3  11        4.56        5.45      0.50 o 
 -12   3  11       17.20       15.10      0.69 o 
 -11   3  11        9.09        8.31      0.78 o 
 -10   3  11       17.56       19.46      1.42 o 
  -9   3  11        7.22        6.06      0.84 o 
  -8   3  11        4.46        5.09      0.96 o 
  -7   3  11       31.63       33.75      0.74 o 
  -6   3  11      373.04      366.96      5.06 o 
  -5   3  11      205.63      196.65      1.39 o 
  -4   3  11        0.61        0.08      0.70 o 
  -3   3  11       95.97       96.48      0.97 o 
  -2   3  11       27.90       28.52      0.84 o 
  -1   3  11       10.14        8.38      0.92 o 
   0   3  11      158.90      140.59      2.24 o 
   1   3  11      483.45      451.43      2.16 o 
   2   3  11        6.00        4.44      0.80 o 
   3   3  11       30.21       27.83      0.84 o 
   4   3  11       54.04       50.13      1.03 o 
   5   3  11      227.05      215.80      2.97 o 
   6   3  11       24.64       27.35      0.97 o 
   7   3  11        4.26        3.63      0.89 o 
   9   3  11        0.28        0.62      1.07 o 
  10   3  11        0.09        1.12      0.91 o 
 -12   4  11       15.02       15.37      0.82 o 
 -11   4  11       82.24       88.69      1.29 o 
 -10   4  11        6.36        6.46      0.73 o 
  -9   4  11        1.53        1.24      0.67 o 
  -8   4  11        5.79        4.61      0.64 o 
  -7   4  11        1.53        0.97      0.67 o 
  -6   4  11      146.73      149.05      0.99 o 
  -5   4  11       23.41       23.15      0.90 o 
  -4   4  11       19.77       17.82      0.63 o 
  -3   4  11       39.71       38.05      0.69 o 
  -2   4  11       54.81       52.07      0.81 o 
  -1   4  11      348.76      328.54      1.65 o 
   0   4  11      100.97      105.09      2.24 o 
   1   4  11      154.32      148.63      2.62 o 
   2   4  11       60.61       55.23      0.94 o 
   3   4  11       10.86       10.10      0.73 o 
   4   4  11        7.70        6.18      0.87 o 
   5   4  11       21.22       20.61      0.91 o 
   6   4  11        0.01        1.83      0.93 o 
   7   4  11       24.63       25.68      1.37 o 
   8   4  11        0.28        1.27      1.18 o 
   9   4  11        1.38        1.60      0.98 o 
  10   4  11        0.37       -0.34      0.53 o 
 -11   5  11       27.51       34.50      0.91 o 
  -9   5  11        1.01        0.86      1.02 o 
  -8   5  11       15.94       16.10      0.88 o 
  -7   5  11        1.74        2.59      1.06 o 
  -6   5  11        4.45        3.82      0.68 o 
  -5   5  11        4.08        4.98      0.65 o 
  -4   5  11      304.89      307.35      4.42 o 
  -3   5  11        0.02        0.65      0.91 o 
  -2   5  11        2.09        1.91      0.67 o 
  -1   5  11      282.08      267.09      1.42 o 
   0   5  11        1.95        1.29      0.77 o 
   1   5  11       31.01       28.24      0.99 o 
   2   5  11        0.13       -0.11      0.74 o 
   3   5  11       18.50       17.58      0.57 o 
   4   5  11        7.45        5.96      0.54 o 
   5   5  11       15.05       16.99      1.02 o 
   6   5  11       21.67       21.76      1.39 o 
   7   5  11       68.00       74.95      3.06 o 
   8   5  11        0.02        0.22      0.66 o 
 -10   6  11        6.70        9.23      0.67 o 
  -8   6  11        3.37        1.75      0.72 o 
  -7   6  11        6.30        5.39      0.64 o 
  -6   6  11        2.08        1.47      0.68 o 
  -5   6  11       61.07       64.22      1.29 o 
  -4   6  11       12.10       11.67      0.68 o 
  -3   6  11       24.52       24.47      0.77 o 
  -2   6  11       45.53       49.44      0.74 o 
  -1   6  11        5.04        4.92      0.65 o 
   0   6  11       17.28       18.10      0.71 o 
   1   6  11        7.64        6.53      0.61 o 
   2   6  11        6.07        5.83      0.59 o 
   3   6  11        0.81        0.76      0.58 o 
   4   6  11        8.77        9.55      0.83 o 
   5   6  11        4.50        3.21      0.60 o 
   6   6  11        6.87        6.77      0.57 o 
   7   6  11        6.04        7.03      0.57 o 
  -7   7  11        4.53        5.12      0.66 o 
  -6   7  11        0.46        0.37      0.56 o 
  -5   7  11        0.55        1.18      0.60 o 
  -4   7  11        4.27        5.65      0.64 o 
  -3   7  11      122.48      125.87      1.52 o 
  -2   7  11       86.42       85.86      1.10 o 
  -1   7  11       32.48       37.00      1.46 o 
   0   7  11        0.32        0.91      0.94 o 
   1   7  11        0.16        1.08      0.73 o 
   2   7  11        0.88        0.92      0.52 o 
   3   7  11        0.98        0.81      0.56 o 
   4   7  11        2.77        2.39      0.64 o 
   5   7  11        0.53        0.83      0.65 o 
   6   7  11        2.15        1.53      0.66 o 
  -6   8  11        2.57        2.15      0.68 o 
  -5   8  11        0.04        0.96      0.85 o 
  -4   8  11       20.96       21.66      1.03 o 
  -3   8  11       55.10       65.37      1.24 o 
  -2   8  11        5.22        8.86      0.68 o 
  -1   8  11        7.30        7.69      0.68 o 
   0   8  11        2.87        3.11      0.65 o 
   1   8  11        4.43        3.62      0.63 o 
   2   8  11        1.62        0.85      0.54 o 
   3   8  11        1.33        1.11      0.69 o 
 -13   0  12        7.84        6.48      0.78 o 
 -12   0  12       16.09       14.22      1.06 o 
 -11   0  12       24.99       24.18      1.24 o 
 -10   0  12        0.04       -0.23      1.19 o 
  -9   0  12       10.98        7.91      1.33 o 
  -8   0  12       45.25       47.72      1.58 o 
  -7   0  12      216.27      224.08      2.49 o 
  -6   0  12       69.72       67.78      1.79 o 
  -5   0  12       81.60       72.07      1.84 o 
  -4   0  12       13.74       17.81      1.66 o 
  -3   0  12       15.55       13.60      1.53 o 
  -2   0  12       32.58       29.48      1.82 o 
  -1   0  12       80.20       74.44      2.32 o 
   0   0  12        5.62        5.17      1.21 o 
   1   0  12       44.62       43.05      1.34 o 
   2   0  12      776.95      863.10     34.59 o 
   3   0  12      352.03      390.18     13.62 o 
   4   0  12       54.56       56.55      2.25 o 
   5   0  12        0.65        2.47      1.88 o 
   6   0  12        8.90       10.69      1.11 o 
   7   0  12      102.91      117.13      1.85 o 
   8   0  12        7.32        9.75      1.23 o 
   9   0  12       55.79       72.21      1.11 o 
  10   0  12        1.61        2.73      0.80 o 
 -13   1  12       12.52       14.90      1.01 o 
 -12   1  12        3.69        3.11      0.51 o 
 -11   1  12        0.19        1.02      1.07 o 
 -10   1  12        5.63        5.19      0.85 o 
  -9   1  12        4.31        1.99      0.90 o 
  -8   1  12       11.35       11.54      0.89 o 
  -7   1  12        1.49        0.94      0.67 o 
  -6   1  12       70.47       68.17      1.22 o 
  -5   1  12        0.40        0.84      0.84 o 
  -4   1  12       29.25       32.81      0.96 o 
  -3   1  12        1.54        0.66      1.00 o 
  -2   1  12      268.30      278.34      3.23 o 
  -1   1  12       40.39       40.23      0.98 o 
   0   1  12       29.56       25.27      0.96 o 
   1   1  12        6.21        4.47      1.29 o 
   2   1  12        5.61        8.55      1.41 o 
   3   1  12       80.75       68.71      2.00 o 
   4   1  12      408.06      400.62      4.48 o 
   5   1  12        7.16        6.04      0.92 o 
   6   1  12       31.69       35.72      1.22 o 
   7   1  12        7.71        8.78      0.92 o 
   8   1  12        7.86        9.53      0.69 o 
   9   1  12        0.31        0.57      1.10 o 
  10   1  12       11.92       15.74      0.92 o 
 -13   2  12        5.77        6.80      0.66 o 
 -12   2  12        0.36        0.12      0.49 o 
 -11   2  12        2.53        0.94      0.74 o 
 -10   2  12       11.39       10.32      1.80 o 
  -9   2  12        1.98        1.42      1.18 o 
  -8   2  12       83.42       81.02      2.61 o 
  -7   2  12       19.61       21.05      0.82 o 
  -6   2  12       22.03       19.43      0.72 o 
  -5   2  12      142.98      139.87      2.22 o 
  -4   2  12        5.70        6.34      1.93 o 
  -3   2  12        1.55        0.82      0.83 o 
  -2   2  12       20.36       18.00      0.85 o 
  -1   2  12        1.54       -0.03      0.78 o 
   0   2  12      112.02      106.83      1.09 o 
   1   2  12      226.80      223.64      4.15 o 
   2   2  12       79.38       79.19      2.60 o 
   3   2  12       83.18       80.98      1.08 o 
   4   2  12       66.35       71.37      1.03 o 
   5   2  12       48.61       47.20      1.36 o 
   6   2  12        0.43        2.29      1.15 o 
   7   2  12        1.01        1.08      0.85 o 
   8   2  12       10.48       11.55      0.82 o 
   9   2  12        0.03        0.42      1.08 o 
  10   2  12        0.40        0.80      0.79 o 
 -12   3  12       17.37       20.33      0.58 o 
 -11   3  12       34.40       32.82      3.66 o 
 -10   3  12       11.25       11.85      0.81 o 
  -9   3  12        2.77        2.09      0.78 o 
  -8   3  12        8.62        9.05      0.82 o 
  -7   3  12        0.96        0.45      0.68 o 
  -6   3  12        1.52        1.01      0.77 o 
  -5   3  12       13.89       15.29      0.73 o 
  -4   3  12       47.54       45.19      0.83 o 
  -3   3  12      109.56      109.86      1.25 o 
  -2   3  12        6.77        4.01      0.71 o 
  -1   3  12        0.79        1.48      1.22 o 
   0   3  12       23.86       23.85      1.27 o 
   1   3  12       54.64       48.99      1.08 o 
   2   3  12      188.73      177.36      2.27 o 
   3   3  12        1.35        0.14      0.92 o 
   4   3  12       31.57       32.57      0.87 o 
   5   3  12       89.47       90.72      2.36 o 
   6   3  12        0.01        0.88      1.29 o 
   7   3  12        8.33        8.25      1.11 o 
   8   3  12        0.76        0.68      1.09 o 
   9   3  12        5.63        7.89      1.03 o 
 -12   4  12        1.12        0.74      0.55 o 
 -11   4  12        0.05        0.84      0.57 o 
 -10   4  12       12.53       14.26      0.82 o 
  -9   4  12       17.36       17.68      0.92 o 
  -8   4  12       10.90        8.69      1.19 o 
  -7   4  12        1.12        1.23      0.64 o 
  -6   4  12       29.24       28.10      0.68 o 
  -5   4  12       19.35       17.23      0.82 o 
  -4   4  12       44.17       41.92      0.78 o 
  -3   4  12        4.56        2.62      0.66 o 
  -2   4  12        3.48        3.10      0.61 o 
  -1   4  12       13.74       11.82      0.63 o 
   0   4  12      237.67      230.58      1.61 o 
   1   4  12        6.99        6.95      0.79 o 
   2   4  12        0.20        0.34      0.93 o 
   3   4  12       13.77       12.77      0.71 o 
   4   4  12        2.09        0.77      0.75 o 
   5   4  12       92.29       94.56      1.24 o 
   6   4  12       26.82       30.20      0.95 o 
   7   4  12        1.20        0.83      0.74 o 
   9   4  12        2.37        0.68      0.47 o 
 -11   5  12        3.91        4.78      0.58 o 
  -9   5  12        2.96        4.12      0.93 o 
  -8   5  12        2.12        2.35      1.02 o 
  -7   5  12        2.43        1.23      0.79 o 
  -6   5  12       13.66       11.99      0.72 o 
  -5   5  12        2.30        1.27      0.54 o 
  -4   5  12        7.37        8.25      0.64 o 
  -3   5  12       10.37        8.02      0.65 o 
  -2   5  12       47.07       43.55      0.77 o 
  -1   5  12        8.77        7.23      0.66 o 
   0   5  12       43.20       42.23      0.91 o 
   1   5  12       39.01       36.29      0.85 o 
   2   5  12       14.23       12.99      0.79 o 
   3   5  12        0.96       -0.32      0.87 o 
   4   5  12        0.05        0.06      0.79 o 
   5   5  12       21.39       21.67      0.61 o 
   6   5  12        0.05        0.95      0.59 o 
   7   5  12       13.92       15.31      0.64 o 
  -9   6  12        2.06        2.14      0.63 o 
  -8   6  12        0.94        1.41      0.88 o 
  -7   6  12        1.83        1.08      0.98 o 
  -6   6  12       13.50       12.58      0.64 o 
  -5   6  12        1.49        1.11      0.79 o 
  -4   6  12        8.84        8.13      0.70 o 
  -3   6  12        2.93        0.98      0.71 o 
  -2   6  12        5.67        5.80      0.94 o 
  -1   6  12       34.94       36.39      0.90 o 
   0   6  12        4.24        3.48      0.73 o 
   1   6  12        2.56        2.89      0.61 o 
   2   6  12        0.21       -0.08      0.66 o 
   3   6  12        2.56        2.91      0.60 o 
   4   6  12        1.83        0.84      0.50 o 
   5   6  12        0.23        0.23      0.85 o 
   6   6  12        8.35        8.37      0.55 o 
  -6   7  12        1.95        1.05      0.85 o 
  -5   7  12        1.26        1.57      0.63 o 
  -4   7  12        0.88        2.61      0.67 o 
  -3   7  12       25.85       29.25      0.77 o 
  -2   7  12       22.86       23.72      3.19 o 
  -1   7  12        0.01       -0.09      1.02 o 
   0   7  12        4.27        1.76      0.79 o 
   1   7  12        0.37        0.33      0.90 o 
   2   7  12        3.94        4.13      0.52 o 
   3   7  12        7.43        7.61      0.60 o 
   4   7  12        5.19        6.69      0.52 o 
  -4   8  12        9.91        9.95      0.76 o 
  -3   8  12        1.63        3.78      0.80 o 
  -2   8  12        0.08        0.88      0.79 o 
  -1   8  12        0.41        0.31      0.79 o 
   0   8  12        9.22        9.01      0.79 o 
   1   8  12        3.44        3.53      0.65 o 
 -12   1  13        3.25        3.21      0.59 o 
 -11   1  13        0.00        0.59      0.97 o 
 -10   1  13        1.03       -0.39      1.07 o 
  -9   1  13       38.09       35.04      1.00 o 
  -8   1  13       28.41       32.64      1.00 o 
  -7   1  13        2.29        1.03      0.65 o 
  -6   1  13        0.06        0.33      1.39 o 
  -5   1  13       12.91       11.02      0.87 o 
  -4   1  13        0.84       -0.31      0.83 o 
  -3   1  13        0.78        0.66      0.83 o 
  -2   1  13        0.31        0.55      0.74 o 
  -1   1  13       19.99       15.28      1.24 o 
   0   1  13        2.52        1.72      0.80 o 
   1   1  13      136.44      133.34      2.32 o 
   2   1  13       36.37       33.26      1.36 o 
   3   1  13        0.01       -0.13      1.25 o 
   4   1  13        1.29        2.12      0.92 o 
   5   1  13        4.35        5.71      0.90 o 
   6   1  13        0.22        0.33      0.91 o 
   7   1  13       20.31       20.72      1.72 o 
   8   1  13        3.77        4.31      0.75 o 
   9   1  13        0.00        1.32      0.58 o 
 -12   2  13        1.28        1.47      0.38 o 
 -11   2  13        0.03       -0.04      0.66 o 
 -10   2  13        2.03        1.64      0.74 o 
  -9   2  13        1.50        0.92      0.79 o 
  -8   2  13        0.03        0.54      0.79 o 
  -7   2  13        1.59        1.34      0.72 o 
  -6   2  13      125.17      124.78      1.19 o 
  -5   2  13        0.03       -0.23      1.01 o 
  -4   2  13        8.47        8.97      0.97 o 
  -3   2  13       25.13       19.43      0.78 o 
  -2   2  13      121.23      110.72      1.27 o 
  -1   2  13        0.88        0.33      0.79 o 
   0   2  13        1.43        0.45      0.71 o 
   1   2  13       58.80       58.30      1.88 o 
   2   2  13       11.28        9.34      0.86 o 
   3   2  13        0.32        1.12      0.97 o 
   4   2  13       14.73       15.47      0.83 o 
   5   2  13       15.82       13.26      0.76 o 
   6   2  13       14.69       15.79      0.95 o 
   7   2  13        1.41        0.31      0.82 o 
   8   2  13        3.73        4.71      1.35 o 
   9   2  13        1.40        1.11      0.84 o 
 -11   3  13       13.64       11.51      2.44 o 
 -10   3  13        2.48        2.16      0.69 o 
  -9   3  13        0.86        0.47      0.61 o 
  -8   3  13        0.60       -0.02      0.76 o 
  -7   3  13        0.10        0.92      0.64 o 
  -6   3  13        0.11       -0.48      1.06 o 
  -5   3  13        6.08        3.46      0.73 o 
  -4   3  13       85.57       76.48      1.48 o 
  -3   3  13        8.58        7.06      0.68 o 
  -2   3  13       33.36       33.14      0.76 o 
  -1   3  13       31.91       33.58      0.91 o 
   0   3  13        0.26        0.97      0.84 o 
   1   3  13       13.51       13.54      0.72 o 
   2   3  13       36.20       40.14      1.29 o 
   3   3  13       10.85        9.09      0.69 o 
   4   3  13       15.83       16.90      0.80 o 
   5   3  13        6.79        6.39      1.17 o 
   6   3  13        0.02       -0.15      1.23 o 
   7   3  13        1.81        0.67      1.11 o 
   8   3  13        2.22        2.10      0.97 o 
 -10   4  13        0.32        0.14      0.77 o 
  -9   4  13        6.51        6.62      1.88 o 
  -8   4  13       13.44       12.94      1.12 o 
  -7   4  13        4.76        4.28      1.14 o 
  -6   4  13        0.89        1.47      0.72 o 
  -5   4  13       17.18       19.74      0.80 o 
  -4   4  13       15.65       13.85      0.66 o 
  -3   4  13        3.03        1.54      0.64 o 
  -2   4  13       39.20       39.94      0.69 o 
  -1   4  13       17.90       15.95      0.63 o 
   0   4  13       94.59       92.41      1.13 o 
   1   4  13        0.05        1.06      0.75 o 
   2   4  13        2.03        2.61      0.75 o 
   3   4  13        1.03        0.79      0.91 o 
   4   4  13        0.91        0.39      0.70 o 
   5   4  13       39.44       44.09      0.79 o 
   6   4  13        0.62        0.02      0.60 o 
   7   4  13       14.81       20.07      1.83 o 
   8   4  13        0.41        1.39      0.66 o 
 -10   5  13        6.67        5.84      0.64 o 
  -9   5  13        0.16        1.01      0.82 o 
  -8   5  13        5.18        3.68      0.66 o 
  -7   5  13        3.20        3.16      1.02 o 
  -6   5  13       35.39       34.85      1.28 o 
  -5   5  13        1.72        1.97      0.58 o 
  -4   5  13        4.25        4.33      0.61 o 
  -3   5  13        0.25        0.80      0.71 o 
  -2   5  13       50.93       47.40      0.72 o 
  -1   5  13        4.02        3.97      0.54 o 
   0   5  13        5.33        6.61      0.60 o 
   1   5  13        3.41        2.21      0.63 o 
   2   5  13        2.42        1.27      0.60 o 
   3   5  13       18.84       21.54      0.95 o 
   4   5  13        0.27        0.37      0.76 o 
   5   5  13        1.82        2.31      0.70 o 
   6   5  13        0.41        1.59      0.64 o 
   7   5  13        6.23        6.65      0.66 o 
  -7   6  13        1.25        1.35      0.87 o 
  -6   6  13        0.29        1.30      0.63 o 
  -5   6  13       12.07       11.90      0.73 o 
  -4   6  13        0.72        0.18      0.62 o 
  -3   6  13        0.02       -0.39      1.19 o 
  -2   6  13        9.24        7.70      1.12 o 
  -1   6  13       23.76       25.58      0.92 o 
   0   6  13       27.69       29.80      1.52 o 
   1   6  13        0.09       -0.07      0.64 o 
   2   6  13        9.20        9.31      0.64 o 
   3   6  13       25.39       29.20      0.68 o 
   4   6  13        0.49        0.75      0.51 o 
   5   6  13        3.21        2.81      0.53 o 
  -5   7  13        2.29        2.72      0.77 o 
  -4   7  13        2.63        2.12      0.57 o 
  -3   7  13        0.49        0.60      0.59 o 
  -2   7  13        3.73        1.29      1.01 o 
  -1   7  13        0.00        0.39      0.87 o 
   0   7  13        0.05       -0.19      0.85 o 
   1   7  13        0.16       -0.33      0.80 o 
   2   7  13        2.77        1.55      0.77 o 
 -12   0  14        0.42        0.14      0.61 o 
 -10   0  14        2.42        2.72      1.01 o 
  -9   0  14       39.18       38.79      1.31 o 
  -7   0  14        0.41        0.94      0.85 o 
  -6   0  14       52.52       57.57      1.70 o 
  -5   0  14        5.00        2.00      1.45 o 
  -4   0  14        8.14        6.00      1.52 o 
  -3   0  14      473.95      464.58     26.52 o 
  -2   0  14        2.45        3.23      1.87 o 
  -1   0  14        3.53        1.56      1.00 o 
   0   0  14       63.83       59.44      2.23 o 
   1   0  14       25.50       22.94      1.86 o 
   2   0  14       28.05       31.55      1.20 o 
   4   0  14       38.70       43.17      3.57 o 
   5   0  14        0.05       -0.23      1.20 o 
   6   0  14        2.07        0.90      1.16 o 
   7   0  14        0.51        0.76      0.75 o 
   8   0  14        0.78        2.12      0.84 o 
 -11   1  14        0.41       -0.10      0.60 o 
 -10   1  14        0.15        0.24      0.68 o 
  -9   1  14        0.34        0.32      0.75 o 
  -8   1  14       21.58       21.62      1.02 o 
  -7   1  14        1.78        1.88      0.61 o 
  -6   1  14        3.77        3.04      0.76 o 
  -5   1  14       16.10       13.00      0.86 o 
  -4   1  14       19.71       16.24      0.83 o 
  -3   1  14       32.42       36.32      0.96 o 
  -2   1  14        9.11        8.89      0.67 o 
  -1   1  14       36.93       31.71      0.81 o 
   0   1  14        0.01        0.25      1.25 o 
   1   1  14        0.03        0.28      0.87 o 
   2   1  14        5.79        5.04      0.78 o 
   3   1  14        0.00        0.05      0.73 o 
   4   1  14       13.27       13.08      0.78 o 
   5   1  14       10.91       13.92      1.41 o 
   6   1  14       11.10       13.45      0.91 o 
   7   1  14        3.11        3.22      1.01 o 
   8   1  14        0.10        0.39      0.60 o 
 -11   2  14        5.39        4.38      0.54 o 
 -10   2  14        0.66        1.32      0.95 o 
  -9   2  14        0.08       -0.09      0.95 o 
  -8   2  14        2.52        3.57      0.74 o 
  -7   2  14        0.00        0.00      0.66 o 
  -6   2  14        0.16       -0.14      0.67 o 
  -5   2  14       18.31       13.73      0.78 o 
  -4   2  14       15.11       14.51      0.79 o 
  -2   2  14      122.79      120.94      1.24 o 
  -1   2  14       23.78       20.54      0.75 o 
   0   2  14       11.17        9.46      0.69 o 
   1   2  14        0.57        0.18      0.80 o 
   2   2  14        1.52        1.51      0.70 o 
   3   2  14       29.28       29.63      0.79 o 
   4   2  14        0.08        0.82      0.85 o 
   5   2  14        7.54        9.71      0.72 o 
   6   2  14        1.12        1.01      0.64 o 
   7   2  14        0.05        0.08      0.54 o 
   8   2  14        4.68        6.20      0.60 o 
 -11   3  14        0.83        0.70      0.58 o 
 -10   3  14        4.36        3.63      0.56 o 
  -9   3  14        1.38        0.50      0.52 o 
  -8   3  14        6.68        3.79      0.69 o 
  -7   3  14        2.52        2.07      0.81 o 
  -6   3  14        6.75        5.54      1.08 o 
  -5   3  14       29.86       30.11      0.81 o 
  -4   3  14       17.52       15.02      0.67 o 
  -3   3  14        5.81        3.06      0.59 o 
  -2   3  14        2.70        1.48      0.58 o 
  -1   3  14        6.10        5.71      0.54 o 
   0   3  14       22.74       20.86      0.72 o 
   1   3  14        2.90        1.49      0.75 o 
   3   3  14       14.06       12.93      0.77 o 
   4   3  14        2.98        4.08      0.69 o 
   5   3  14        1.75        1.25      0.65 o 
   6   3  14        1.86        1.11      0.58 o 
   7   3  14        3.23        4.72      0.62 o 
  -9   4  14        0.16        0.90      0.80 o 
  -8   4  14        4.96        5.86      0.96 o 
  -7   4  14       17.42       20.78      1.15 o 
  -6   4  14       46.70       46.26      0.95 o 
  -5   4  14        0.00        0.09      0.68 o 
  -4   4  14        4.95        4.53      0.62 o 
  -3   4  14        1.86        2.19      0.59 o 
  -2   4  14        0.49        0.11      0.80 o 
  -1   4  14        8.25        7.56      0.53 o 
   0   4  14       21.15       20.26      0.74 o 
   1   4  14        1.00        1.29      0.73 o 
   2   4  14        0.91       -0.41      1.26 o 
   4   4  14        0.83        0.44      1.03 o 
   5   4  14        7.09        8.53      0.73 o 
   6   4  14        0.78        0.55      0.58 o 
   7   4  14        1.57        2.47      0.65 o 
  -8   5  14        0.09        0.10      0.52 o 
  -7   5  14        2.32        2.58      0.91 o 
  -6   5  14        6.00        5.49      1.00 o 
  -5   5  14       10.58       10.71      0.61 o 
  -4   5  14        0.19        0.41      0.74 o 
  -3   5  14        3.51        1.82      0.56 o 
  -2   5  14        2.09        1.27      0.56 o 
  -1   5  14        9.12        8.73      0.58 o 
   0   5  14        0.10        0.03      0.58 o 
   1   5  14       36.02       38.96      0.66 o 
   2   5  14        4.08        3.93      0.55 o 
   3   5  14        0.02        0.23      1.05 o 
   4   5  14        4.06        3.39      0.56 o 
   5   5  14        3.24        4.39      0.57 o 
  -7   6  14        4.11        4.01      0.66 o 
  -6   6  14        0.46        0.79      0.77 o 
  -5   6  14       10.69       12.52      0.68 o 
  -4   6  14        0.49        0.70      0.61 o 
  -3   6  14        1.01        0.69      0.54 o 
  -2   6  14        5.31        4.91      0.55 o 
   0   6  14        0.02       -0.10      1.04 o 
   1   6  14       11.44       13.21      0.74 o 
   2   6  14        1.18        1.89      0.67 o 
   3   6  14        0.89        0.98      0.55 o 
  -3   7  14        0.18        0.36      0.68 o 
  -2   7  14        0.03       -0.43      0.72 o 
  -1   7  14        2.29        1.10      0.73 o 
   1   7  14        3.05        0.77      0.59 o 
 -11   1  15        0.04        0.29      0.60 o 
 -10   1  15        2.77        1.57      0.60 o 
  -9   1  15        0.28        0.34      0.64 o 
  -8   1  15        3.35        4.08      0.58 o 
  -7   1  15       13.01       13.90      0.68 o 
  -6   1  15        2.88        3.84      0.54 o 
  -5   1  15       34.32       30.09      0.68 o 
  -4   1  15        0.15       -0.30      0.71 o 
  -3   1  15       17.19       15.98      0.79 o 
  -2   1  15        0.81        0.23      0.73 o 
  -1   1  15        3.86        1.37      0.59 o 
   0   1  15       10.41       11.43      0.64 o 
   1   1  15        1.00        0.97      0.72 o 
   2   1  15        1.44        0.37      1.36 o 
   3   1  15        2.49        3.06      1.27 o 
   4   1  15        0.28       -0.19      1.18 o 
   5   1  15        6.41        6.21      1.32 o 
   6   1  15        1.95        3.28      0.86 o 
   7   1  15        0.15        0.93      0.85 o 
 -10   2  15        0.50        0.14      0.49 o 
  -9   2  15        1.16        0.22      0.68 o 
  -8   2  15        1.79        2.17      0.60 o 
  -7   2  15        2.78        2.19      0.58 o 
  -6   2  15       20.37       19.22      1.55 o 
  -5   2  15        0.45        0.47      1.31 o 
  -4   2  15       10.79       11.98      0.72 o 
  -3   2  15       37.84       38.59      1.09 o 
  -2   2  15       11.19       10.50      0.75 o 
  -1   2  15        0.02       -0.09      0.93 o 
   0   2  15        8.76        8.03      0.82 o 
   1   2  15        5.33        5.07      0.73 o 
   2   2  15        0.44        0.20      0.82 o 
   3   2  15        1.13        1.46      0.77 o 
   4   2  15        1.31        1.61      0.74 o 
   5   2  15        1.32        2.22      0.79 o 
   6   2  15        8.02       10.48      0.98 o 
   7   2  15        0.24        1.60      0.76 o 
  -9   3  15        3.44        4.25      0.55 o 
  -8   3  15        0.61        0.33      0.66 o 
  -7   3  15       10.13        8.55      0.74 o 
  -6   3  15        6.72        6.39      0.80 o 
  -5   3  15        2.71        2.52      0.69 o 
  -4   3  15        0.37       -0.02      1.10 o 
  -3   3  15        0.20       -0.47      1.30 o 
  -2   3  15       13.17       10.31      0.65 o 
  -1   3  15       13.82       12.65      0.64 o 
   0   3  15        4.70        4.53      0.55 o 
   1   3  15        1.69        1.72      0.57 o 
   2   3  15        9.55        8.91      0.71 o 
   3   3  15        0.12        0.25      0.65 o 
   4   3  15        7.04        8.53      0.75 o 
   5   3  15        4.51        6.52      0.67 o 
   6   3  15        1.15        2.60      0.56 o 
  -8   4  15        5.21        4.23      0.58 o 
  -7   4  15        6.13        8.23      0.93 o 
  -6   4  15        2.57        1.70      0.69 o 
  -5   4  15        0.00        0.70      1.01 o 
  -4   4  15        0.05        0.13      0.61 o 
  -3   4  15        1.87        1.39      0.56 o 
  -2   4  15        8.87        9.67      0.59 o 
  -1   4  15        1.89        2.15      0.56 o 
   0   4  15        6.39        5.63      0.50 o 
   1   4  15       11.92       14.36      0.59 o 
   2   4  15        0.00        0.37      0.63 o 
   3   4  15        0.00       -0.24      1.05 o 
   4   4  15        0.53        0.57      0.47 o 
   5   4  15        5.29        6.04      0.65 o 
  -7   5  15        0.56        0.89      0.48 o 
  -6   5  15        2.07        2.69      0.84 o 
  -4   5  15        0.45        0.03      0.68 o 
  -3   5  15        0.01       -0.54      0.87 o 
  -2   5  15        0.03       -0.11      0.76 o 
  -1   5  15        0.23       -0.15      1.10 o 
   0   5  15        4.50        4.21      0.58 o 
   1   5  15        2.60        4.37      0.74 o 
   2   5  15        0.11        0.31      0.76 o 
   3   5  15        1.40        0.79      0.49 o 
   4   5  15        0.04       -0.24      0.69 o 
  -5   6  15        0.00        0.31      0.59 o 
  -4   6  15        0.37        0.36      0.45 o 
  -3   6  15        1.25        0.62      0.47 o 
  -2   6  15        0.04       -0.11      0.83 o 
  -1   6  15        0.02        0.20      0.83 o 
   0   6  15        0.02       -0.17      0.81 o 
   1   6  15        0.17       -0.23      0.73 o 
 -10   0  16       18.98       20.70      0.66 o 
  -9   0  16        0.05       -0.39      0.77 o 
  -8   0  16        0.01        0.31      0.85 o 
  -7   0  16        3.72        2.63      0.67 o 
  -6   0  16        1.12        1.37      0.61 o 
  -5   0  16        0.33        0.74      0.79 o 
  -4   0  16        6.58        9.42      1.26 o 
  -3   0  16        3.63        3.28      1.27 o 
  -2   0  16        0.20        0.89      1.24 o 
  -1   0  16        2.28        2.43      0.89 o 
   0   0  16        0.01        0.03      1.25 o 
   1   0  16       11.84       16.70      0.93 o 
   2   0  16        3.02        4.02      1.20 o 
   3   0  16        0.63        0.79      1.17 o 
   4   0  16        4.50        5.87      1.15 o 
   5   0  16        0.01       -0.33      0.99 o 
   6   0  16        0.64        0.08      0.78 o 
 -10   1  16        6.40        6.86      0.58 o 
  -9   1  16        0.86        0.73      0.69 o 
  -8   1  16        0.14        0.28      0.48 o 
  -7   1  16        2.59        2.70      0.48 o 
  -6   1  16        1.34        1.17      0.44 o 
  -5   1  16       10.84       11.58      0.57 o 
  -4   1  16        6.03        4.57      0.80 o 
  -3   1  16       15.94       13.33      0.72 o 
  -2   1  16        9.46        9.75      0.86 o 
  -1   1  16        1.22        0.56      0.67 o 
   0   1  16        1.34        1.54      0.54 o 
   1   1  16        0.00        0.15      0.53 o 
   2   1  16        3.37        3.28      0.57 o 
   3   1  16        2.69        3.07      0.64 o 
   4   1  16        1.07        0.71      0.60 o 
   5   1  16        1.74        1.20      0.51 o 
   6   1  16        0.01        0.46      0.74 o 
  -9   2  16        1.02        1.68      0.72 o 
  -8   2  16        1.47        1.92      0.58 o 
  -7   2  16        0.00        0.23      0.92 o 
  -6   2  16        2.01        1.31      0.73 o 
  -5   2  16        1.28        1.43      0.77 o 
  -4   2  16        0.02        0.15      0.65 o 
  -3   2  16        0.93        1.12      0.66 o 
  -2   2  16        1.91        1.74      0.59 o 
  -1   2  16        2.81        3.89      0.59 o 
   0   2  16        1.15        1.85      0.69 o 
   1   2  16        0.39        0.22      0.49 o 
   2   2  16        3.60        5.03      0.54 o 
   3   2  16        3.19        3.98      0.63 o 
   4   2  16        0.21        0.17      0.57 o 
   5   2  16        0.04        0.17      0.59 o 
  -8   3  16       11.82       13.62      1.06 o 
  -7   3  16        0.14       -0.26      0.85 o 
  -6   3  16        3.71        3.34      0.67 o 
  -5   3  16        1.09        0.64      0.73 o 
  -4   3  16        9.51       11.47      0.64 o 
  -3   3  16        0.04       -0.19      0.60 o 
  -2   3  16        1.35        0.51      0.54 o 
  -1   3  16        1.60        1.74      0.54 o 
   0   3  16        3.96        4.57      0.55 o 
   1   3  16        0.49        0.90      0.51 o 
   2   3  16        2.22        2.37      0.51 o 
   3   3  16        0.54        0.15      0.47 o 
   4   3  16        0.04        0.07      0.50 o 
  -7   4  16        1.37        1.93      0.59 o 
  -6   4  16        0.01       -0.49      0.82 o 
  -4   4  16        0.46        0.56      0.54 o 
  -3   4  16        0.05        0.15      0.48 o 
  -2   4  16        1.89        1.24      0.50 o 
  -1   4  16        0.28        0.50      0.48 o 
   0   4  16        1.32        1.16      0.46 o 
   1   4  16        1.18        2.33      0.57 o 
   3   4  16        0.01       -0.19      0.81 o 
   4   4  16        0.27       -0.46      0.62 o 
  -6   5  16        2.51        2.75      0.52 o 
  -5   5  16        0.23        0.20      0.64 o 
  -4   5  16        0.09       -0.14      0.69 o 
  -3   5  16        0.03       -0.30      0.74 o 
  -2   5  16        0.39        0.08      0.45 o 
   0   5  16        1.38        1.26      0.60 o 
   1   5  16        4.39        3.62      0.57 o 
  -8   1  17       18.85       25.17      0.77 o 
  -7   1  17        4.58        6.84      0.69 o 
  -6   1  17        1.03        1.58      0.43 o 
  -5   1  17        0.04       -0.01      0.68 o 
  -4   1  17        3.06        2.19      0.58 o 
  -3   1  17        0.00        0.07      0.58 o 
  -2   1  17        0.08        0.39      0.59 o 
  -1   1  17        0.19        0.04      0.59 o 
   0   1  17        3.41        4.22      0.61 o 
   1   1  17        0.47        0.28      0.49 o 
   2   1  17        0.03        0.06      0.41 o 
   3   1  17        1.41        1.63      0.43 o 
   4   1  17        1.41        1.08      0.46 o 
  -8   2  17        3.82        4.60      0.60 o 
  -7   2  17        4.02        3.74      0.52 o 
  -6   2  17        0.23        0.63      0.50 o 
  -5   2  17        6.17        7.89      0.53 o 
  -4   2  17        2.05        1.07      0.69 o 
  -3   2  17        0.01       -0.05      0.67 o 
  -2   2  17        1.06        1.45      0.49 o 
  -1   2  17        0.36        0.04      0.49 o 
   0   2  17        1.51        1.65      0.48 o 
   1   2  17        1.01        1.48      0.46 o 
   2   2  17        0.08        0.54      0.51 o 
   3   2  17        6.54        8.01      0.50 o 
   4   2  17        0.91        0.48      0.49 o 
  -7   3  17        4.29        5.08      0.64 o 
  -5   3  17        1.21        1.65      0.58 o 
  -4   3  17        0.26        0.00      0.63 o 
  -3   3  17        0.71        0.81      0.65 o 
  -2   3  17        8.40        8.22      0.48 o 
  -1   3  17        0.18        0.38      0.46 o 
   0   3  17        0.63        0.60      0.45 o 
   1   3  17        0.17        0.39      0.51 o 
   2   3  17        0.14        0.20      0.46 o 
   3   3  17        0.02        0.12      0.66 o 
  -5   4  17        1.22        0.86      0.61 o 
  -4   4  17        4.60        5.06      0.70 o 
  -3   4  17        0.73        0.11      0.50 o 
  -2   4  17        0.63        1.23      0.36 o 
  -1   4  17        0.92        0.16      0.44 o 
   0   4  17        3.53        4.62      0.43 o 
   1   4  17        1.06        0.72      0.49 o 
  -5   0  18       26.26       29.15      0.84 o 
  -4   0  18        0.04       -0.09      0.57 o 
  -3   0  18        3.53        5.83      0.66 o 
  -2   0  18        5.38        7.54      0.64 o 
  -1   0  18        7.01        8.10      0.86 o 
   0   0  18        7.05       12.91      0.86 o 
   1   0  18        1.29        2.23      0.68 o 
  -5   1  18        3.43        3.79      0.51 o 
  -4   1  18        0.82        0.49      0.37 o 
  -3   1  18        1.45        1.62      0.50 o 
  -2   1  18        4.22        5.24      0.64 o 
  -1   1  18        6.70        9.24      0.62 o 
   0   1  18        4.92        5.47      0.59 o 
   1   1  18       12.62       13.09      0.53 o 
   2   1  18        2.79        4.66      0.63 o 
  -5   2  18        0.49        0.15      0.44 o 
  -4   2  18        1.54        1.31      0.52 o 
  -3   2  18        0.06       -0.24      0.76 o 
  -2   2  18        3.58        5.26      0.57 o 
  -1   2  18        5.42        7.00      0.55 o 
   0   2  18        2.33        4.35      0.77 o 
   1   2  18        0.44        1.09      0.67 o 
  -4   3  18        2.75        2.26      0.54 o 
  -3   3  18        4.67        5.32      0.52 o 
  -1   3  18        6.57        8.29      0.65 o 
                                                 
